# Supplementary material for: Development of national biobank for lysosomal storage disorders in India- a step towards advancing research and precision medicine
Source: Orphanet J Rare Dis. 2026 Jan 27;21:65. doi: 10.1186/s13023-026-04195-8 (PMC12918591; doi:10.1186/s13023-026-04195-8)
Supplement: Supplementary file 2 — Supplementary Material 2 [file 13023_2026_4195_MOESM2_ESM.xlsx]

## Sheet: Geographical distribution
	North	South	West	East
Sphingolipidoses	35 (36.15) [0.04]	67 (82.02) [2.75]	182 (164.58) [1.84]	2 (3.24) [0.47]
Mucopolysaccharidosis	19 (17.32) [0.16]	37 (39.29) [0.13]	80 (78.84) [0.02]	1 (1.55) [0.20]
Neuronal ceroid lipofuscinosis	1 (5.94) [4.11]	28 (13.48) [15.64]	17 (27.05) [3.73]	1 (0.53) [0.41]
Mucolipidosis II/III	9 (5.56) [2.12]	15 (12.62) [0.45]	19 (25.32) [1.58]	1 (0.50) [0.51]
Integral membrane protein disorders	3 (2.02) [0.47]	5 (4.59) [0.04]	7 (9.21) [0.53]	1 (0.18) [3.7]
	Observed (Expected cell total) [Chi square statistic for each cell]
	Chi-square statistic is 38.9079, p-value is 0.000109

## Sheet: Age group distribution
	< 1 Year	1-5 Years	6-10 Years	11-19 Years	> 19 Years
Sphingolipidoses	69 (48.74) [8.43]	184 (177.62) [0.23]	10 (36.82) [19.54]	13 (15.70) [0.47]	11 (8.12) [1.02]
Mucopolysaccharidosis	6 (23.26) [12.81]	75 (84.78) [1.13]	43 (17.58) [36.77]	12 (7.50) [2.71]	1 (3.88 [2.14]
Neuronal ceroid lipofuscinosis	2 (7.98) [4.48]	37 (29.09) [2.15]	6 (6.03) [0.00]	1 (2.57) [0.96]	1 (1.33) [0.08]
Mucolipidosis II/III	10 (7.47) [0.86]	25 (27.23) [0.18]	6 (5.65) [0.02]	2 (2.41) [0.07]	1 (1.25) [0.05]
Integral membrane protein disorders	3 (2.55) [0.08]	7 (9.28) [0.56]	3 (1.92) [0.60]	1 (0.82) [0.04]	1 (0.42) [0.78]
	Observed (Expected cell total) [Chi square statistic for each cell]
	Chi-square statistic is 96.1477, p-value is < 0.00001
