# Supplementary material for: Development of national biobank for lysosomal storage disorders in India- a step towards advancing research and precision medicine
Source: Orphanet J Rare Dis. 2026 Jan 27;21:65. doi: 10.1186/s13023-026-04195-8 (PMC12918591; doi:10.1186/s13023-026-04195-8)
Supplement: Supplementary file 3 — Supplementary Material 3 [file 13023_2026_4195_MOESM3_ESM.xlsx]

## Sheet: Enzyme and molecular data
Disease name	Sr no	DBT ID	Age	Gender	State	Enzyme name	Enzyme value	Molecular test method	Gene	Codon change	Amino acid change	Location	Zygosity
MPS I	1	DBT-LSD-253	5 Y	M	Gujarat	α-iduronidase	1.1	Targeted smMIP-panel	IDUA	c.1469T>C	p.Leu490Pro	Exon 10	Homozygous
MPS I	2	DBT-LSD-254	1 Y	M	Chandigarh	α-iduronidase	0	Targeted smMIP-panel	IDUA	c.1403-1G>A	:p.?	Intron 9	Homozygous
MPS I	3	DBT-LSD-255	1 Y	F	Kerala	α-iduronidase	4.7	Targeted smMIP-panel	IDUA	c.1403-2A>C	:p.?	Intron 9	Homozygous
MPS I	4	DBT-LSD-250	1 Y	F	Maharashtra	α-iduronidase	0.8	Targeted smMIP-panel	IDUA	c.1855C>T	p.Arg619Ter	Exon 14	Homozygous
MPS I	5	DBT-LSD-253	9 mo	M	Maharashtra	α-iduronidase	0.4	Targeted smMIP-panel	IDUA	c.50_61del	p.Leu17_Ala20del	Exon 1	Homozygous
MPS I	6	DBT-LSD-254	3 Y	M	Maharashtra	α-iduronidase	0.27	Targeted smMIP-panel	IDUA	c.530T>G	p.Phe177Cys	Exon 5	Homozygous
MPS I	7	DBT-LSD-255	1.6 Y	F	Tamil Nadu	α-iduronidase	0.9	Targeted smMIP-panel	IDUA	c.1855C>T	p.Arg619Ter	Exon 14	Homozygous
MPS I	8	DBT-LSD-561	1 Y	M	Gujarat	α-iduronidase	0.8	Targeted smMIP-panel	IDUA	c.1861C>T	p.Arg621Ter	Exon 14	Homozygous
MPS I	9	DBT-LSD-007	4 Y	F	New Delhi	α-iduronidase	0.2	Targeted smMIP-panel	IDUA	c.1469T>C	p.Leu490Pro	Exon 10	Homozygous
MPS I	10	DBT-LSD-032	3.7 Y	M	Chandigarh	α-iduronidase	0	Targeted smMIP-panel	IDUA	c.895G>T	p.Glu299Ter	Exon 7	Homozygous
MPS I	11	DBT-LSD-088	1.2 Y	M	Maharashtra	α-iduronidase	nd	Targeted smMIP-panel	IDUA	c.784del	p.His262Thrfs*55	Exon 6	Homozygous
MPS I	12	DBT-LSD-100	4.5 Y	M	Tamil Nadu	α-iduronidase	low	Targeted smMIP-panel	IDUA	Exon 3-14 deletion	-	Exon 3-14	Homozygous
MPS I	13	DBT-LSD-105	8 Y	M	Gujarat	α-iduronidase	0.42	Targeted smMIP-panel	IDUA	c.1469T>C	p.Leu490Pro	Exon 10	Homozygous
MPS I	14	DBT-LSD-171	10 Y	F	Maharashtra	α-iduronidase	low	Targeted smMIP-panel	IDUA	c.1469T>C	p.Leu490Pro	Exon 10	Homozygous
MPS I	15	DBT-LSD-256	5 Y	M	Chandigarh	α-iduronidase	0.07	Targeted smMIP-panel	IDUA	c.1469T>C	p.Leu490Pro	Exon 10	Homozygous
MPS I	16	DBT-LSD-257	10 mo	M	New Delhi	α-iduronidase	0.05	Targeted smMIP-panel	IDUA	Exon 9-14 deletion	-	Exon 9-14	Homozygous
MPS I	17	DBT-LSD-258	2 Y	F	Maharashtra	α-iduronidase	0.5	Targeted smMIP-panel	IDUA	c.1190-1G>A	:p.?	Intron 8	Homozygous
MPS II	18	DBT-LSD-259	2 Y	M	Gujarat	α-iduronidase-sulfatase	1.2	Targeted smMIP-panel/ Whole exome study	IDS	No variant identified	-	-	-
MPS II	19	DBT-LSD-260	4.5 Y	M	Gujarat	α-iduronidase-sulfatase	12.5	Sanger	IDS	c.212G>T	p.Ser71Ile	Exon 2	Hemizygous
MPS II	20	DBT-LSD-261	4 Y	M	Gujarat	α-iduronidase-sulfatase	0	Sanger	IDS	c.419A>G	g.32901A>G		Hemizygous
MPS II	21	DBT-LSD-262	3 Y	M	Gujarat	α-iduronidase-sulfatase	0	Sanger	IDS	c.998C>T	p.Ser333Leu	Exon 7	Hemizygous
MPS II	22	DBT-LSD-263	14 Y	M	Gujarat	α-iduronidase-sulfatase	0	Sanger	IDS	c.263G>A	p.Arg88His	Exon 3	Hemizygous
MPS II	23	DBT-LSD-264	3 Y	M	Chandigarh	α-iduronidase-sulfatase	11.42	Sanger	IDS	c.1470T>G	p.Tyr490*	Exon 9	Hemizygous
MPS II	24	DBT-LSD-265	3 Y	M	Chandigarh	α-iduronidase-sulfatase	0	Sanger	IDS	c.152_236del	p.Leu51Argfs*51	Exon 4	Hemizygous
MPS II	25	DBT-LSD-266	25 Y	M	Gujarat	α-iduronidase-sulfatase	0	Sanger	IDS	c.692C>G	p.Pro231Arg	Exon 5	Hemizygous
MPS II	26	DBT-LSD-267	6 mo	M	Gujarat	α-iduronidase-sulfatase	5.96	Sanger	IDS	c.1316_1316delT	p.Leu439Argfs*22	Exon 9	Hemizygous
MPS II	27	DBT-LSD-069	8 Y	M	Tamil Nadu	α-iduronidase-sulfatase	low	Targeted smMIP-panel	IDS	c.545T>G	p.Leu182Arg	Exon 5	Hemizygous
MPS II	28	DBT-LSD-096	6 Y	M	Chandigarh	α-iduronidase-sulfatase	nd	Targeted smMIP-panel	IDS	c.482C>T c.470C>G	p.Ser161Phe p.Pro157Arg	Exon 4	Hemizygous
MPS II	29	DBT-LSD-098	3.6 Y	M	Gujarat	α-iduronidase-sulfatase	0	Targeted smMIP-panel	IDS	c.263G>A	p.Arg88His	Exon 3	Hemizygous
MPS II	30	DBT-LSD-099	3 Y	M	Chandigarh	α-iduronidase-sulfatase	nd	Targeted smMIP-panel	IDS	c.404_405del	p.Lys135SerfsTer9	Exon 3	Hemizygous
MPS II	31	DBT-LSD-101	3.6 Y	M	Chandigarh	α-iduronidase-sulfatase	10.8	Targeted smMIP-panel	IDS	c.262C>T	p.Arg88Cys	Exon 3	Hemizygous
MPS II	32	DBT-LSD-123	10 Y	M	Maharashtra	α-iduronidase-sulfatase	low	Targeted smMIP-panel	IDS	exon 8 deletion	-	Exon 8	hemizygous
MPS II	33	DBT-LSD-144	4 Y	M	Maharashtra	α-iduronidase-sulfatase	nd	Targeted smMIP-panel	IDS	c.1403G>A	p.Arg468Gln	Exon 9	Hemizygous
MPS II	34	DBT-LSD-182	2.9 Y	M	Gujarat	α-iduronidase-sulfatase	2.6	Targeted smMIP-panel	IDS	c.257C>G	p.Pro86Arg	Exon 3	Hemizygous
MPS II	35	DBT-LSD-183	5 Y	M	Gujarat	α-iduronidase-sulfatase	34.7	Targeted smMIP-panel	IDS	c.319T>A	p.Ser107Thr	Exon 3	Hemizygous
MPS II	36	DBT-LSD-184	6 Y	M	Gujarat	α-iduronidase-sulfatase	62.4	Whole exome sequencing	IDS	c.748G>A	p.Ala250Thr	Exon 6	Hemizygous
MPS II	37	DBT-LSD-190	7.3 Y	M	Chandigarh	α-iduronidase-sulfatase	low	Targeted smMIP-panel	IDS	c.514C>T	p.Arg172Ter	Exon 5	Hemizygous
MPS II	38	DBT-LSD-205	9 Y	M	New Delhi	α-iduronidase-sulfatase	low	Targeted smMIP-panel	IDS	c.134A>G	p.Asp45Gly	Exon 2	Hemizygous
MPS II	39	DBT-LSD-226	1.2 mo	M	Maharashtra	α-iduronidase-sulfatase	21.6	Sanger	IDS	c.393_394insC c.401_402delAAinsGC	p.Ser132LeufsTer13 p.Lys135Gln	Exon 3	Hemizygous
MPS II	40	DBT-LSD-246	3 Y	M	Tamil Nadu	α-iduronidase-sulfatase	0	Targeted smMIP-panel	IDS	c.753del	p.Asp252IlefsTer28	Exon 6	Hemizygous
MPS II	41	DBT-LSD-562	4 Y	M	Tamil Nadu	α-iduronidase-sulfatase	38.3	Targeted smMIP-panel	IDS	c.1403G>A	p.Arg468Gln	Exon 9	Hemizygous
MPS IIIA	42	DBT-LSD-268	5 Y	M	Gujarat	Heparan sulphamidase	0.25	Targeted smMIP-panel	SGSH	c.1429G>A c.220C>T	p.Asp477Asn p.Arg74Cys	Exon 8 Exon 2	Compound heterozygous
MPS IIIA	43	DBT-LSD-269	10 Y	M	Tami Nadu	Heparan sulphamidase	0	Targeted smMIP-panel	SGSH	c.221G>A	p.Arg74His	Exon 2	Homozygous
MPS IIIA	44	DBT-LSD-270	7 Y	M	Maharashtra	Heparan sulphamidase	0	Targeted smMIP-panel	SGSH	c.97G>A	p.Gly33Arg	Exon 2	Homozygous
MPS IIIA	45	DBT-LSD-271	7 Y	M	Kerala	Heparan sulphamidase	0	Targeted smMIP-panel	SGSH	c.209G>T	p.Cys70Phe	Exon 3	Homozygous
MPS IIIA	46	DBT-LSD-272	5 Y	M	Chandigarh	Heparan sulphamidase	0.64	Targeted smMIP-panel	SGSH	c.1105G>A	p.Glu369Lys	Exon 8	Homozygous
MPS IIIA	47	DBT-LSD-273	10 Y	F	Gujarat	Heparan sulphamidase	0	Targeted smMIP-panel	SGSH	c.571G>A	p.Gly191Arg	Exon 5	Homozygous
MPS IIIA	48	DBT-LSD-274	7 Y	M	Gujarat	Heparan sulphamidase	0	Targeted smMIP-panel	SGSH	c.571G>A	p.Gly191Arg	Exon 5	Homozygous
MPS IIIA	49	DBT-LSD-027	7 Y	M	Gujarat	Heparan sulphamidase	nd	Targeted smMIP-panel	SGSH	c.1430A>C	p.Asp477Ala	Exon 8	Homozygous
MPS IIIA	50	DBT-LSD-082	4.5 Y	M	Karnataka	Heparan sulphamidase	nd	Targeted smMIP-panel	SGSH	c.1130G>A c.817G>A	p.Arg377His p.Asp273Asn	Exon 8 Exon 7	Compund heterozygous
MPS IIIA	51	DBT-LSD-139	12.3 Y	F	Karnataka	Heparan sulphamidase	nd	Targeted smMIP-panel	SGSH	c.1129C>T	p.Arg377Cys	Exon 8	Homozygous
MPS IIIA	52	DBT-LSD-174	9 Y	M	Karnataka	Heparan sulphamidase	nd	Targeted smMIP-panel	SGSH	c.1129C>T	p.Arg377Cys	Exon 8	Homozygous
MPS IIIA	53	DBT-LSD-180	2.5 Y	M	Karnataka	Heparan sulphamidase	nd	Targeted smMIP-panel	SGSH	c.1339G>A	p.Glu447Lys	Exon 8	Homozygous
MPS IIIA	54	DBT-LSD-208	2 Y	F	Karnataka	Heparan sulphamidase	nd	Targeted smMIP-panel	SGSH	c.1298G>A	p.Arg433Gln	Exon 8	Homozygous
MPS IIIA	55	DBT-LSD-239	5 Y	M	Gujarat	Heparan sulphamidase	nd	Targeted smMIP-panel	SGSH	c.822C>G	p.Asn274Lys	Exon 7	Homozygous
MPS IIIA	56	DBT-LSD-275	5.5 Y	F	Gujarat	Heparan sulphamidase	nd	Targeted smMIP-panel	SGSH	c.1429G>A	p.Asp477Asn	Exon 8	Homozygous
MPS IIIA	57	DBT-LSD-563	9.5 Y	M	Tamil Nadu	Heparan sulphamidase	0.3	Targeted smMIP-panel	SGSH	c.703G>A	p.Asp235Asn	Exon 6	Homozygous
MPS IIIB	58	DBT-LSD-276	7 Y	M	Tamil Nadu	N-Acetyl-α-D-glucosaminidase	4.6	Targeted smMIP-panel	NAGLU	c.1694G>T	p.Arg565Leu	Exon 6	Homozygous
MPS IIIB	59	DBT-LSD-277	5 Y	F	Gujarat	N-Acetyl-α-D-glucosaminidase	0.293	Targeted smMIP-panel	NAGLU	c.291T>G	p.Cys97Trp	Exon 1	Homozygous
MPS IIIB	60	DBT-LSD-278	11 Y	F	Kerala	N-Acetyl-α-D-glucosaminidase	0.322	Targeted smMIP-panel	NAGLU	c.1694G>T	p.Arg565Leu	Exon 6	Homozygous
MPS IIIB	61	DBT-LSD-014	4.9 Y	M	Maharashtra	N-Acetyl-α-D-glucosaminidase	nd	Targeted smMIP-panel	NAGLU	c.419A>C	p.Tyr140Ser	Exon 2	Homozygous
MPS IIIB	62	DBT-LSD-033	6 Y	M	Gujarat	N-Acetyl-α-D-glucosaminidase	nd	Targeted smMIP-panel	NAGLU	c.608G>C	p.Arg203Pro	Exon 3	Homozygous
MPS IIIB	63	DBT-LSD-050	12 Y	M	Karnataka	N-Acetyl-α-D-glucosaminidase	nd	Targeted smMIP-panel	NAGLU	c.374C>A	p.Thr125Lys	Exon 1	Homozygous
MPS IIIB	64	DBT-LSD-062	6 Y	M	Gujarat	N-Acetyl-α-D-glucosaminidase	0.01	Targeted smMIP-panel	NAGLU	c.764+1G>C c.2194del	p.Leu732SerfsTer75	Intron 4 Exon 6	Compund heterozygous
MPS IIIB	65	DBT-LSD-077	14 Y	M	Tamil Nadu	N-Acetyl-α-D-glucosaminidase	nd	Targeted smMIP-panel	NAGLU	c.814_820dup	p.Ser274*	Exon 5	Homozygous
MPS IIIB	66	DBT-LSD-078	12 Y	M	Tamil Nadu	N-Acetyl-α-D-glucosaminidase	nd	Targeted smMIP-panel	NAGLU	c.814_820dup	p.Ser274*	Exon 5	Homozygous
MPS IIIB	67	DBT-LSD-085	6.5 Y	M	Karnataka	N-Acetyl-α-D-glucosaminidase	nd	Targeted smMIP-panel	NAGLU	c.739G>T	p.Gly247Trp	Exon 4	Homozygous
MPS IIIB	68	DBT-LSD-097	5 Y	M	Gujarat	N-Acetyl-α-D-glucosaminidase	1.72	Targeted smMIP-panel	NAGLU	c.381C>G	p.Asn127Lys	Exon 1	Homozygous
MPS IIIB	69	DBT-LSD-132	3.2 Y	M	Maharashtra	N-Acetyl-α-D-glucosaminidase	nd	Targeted smMIP-panel	NAGLU	c.1162C>T	p.Gln388Ter	Exon 6	Homozygous
MPS IIIB	70	DBT-LSD-136	7.1 Y	M	Tamil Nadu	N-Acetyl-α-D-glucosaminidase	0.3	Targeted smMIP-panel	NAGLU	c.1390C>T	p.Arg464Ter	Exon 6	Homozygous
MPS IIIB	71	DBT-LSD-143	7 Y	M	Maharashtra	N-Acetyl-α-D-glucosaminidase	nd	Targeted smMIP-panel	NAGLU	c.358G>T	p.Glu120Ter	Exon 1	Homozygous
MPS IIIB	72	DBT-LSD-176	6.4 Y	M	Karnataka	N-Acetyl-α-D-glucosaminidase	nd	Targeted smMIP-panel	NAGLU	c.2020C>T	p.Arg674Cys	Exon 6	Homozygous
MPS IIIB	73	DBT-LSD-185	4 Y	F	Tamil Nadu	N-Acetyl-α-D-glucosaminidase	0.3	Targeted smMIP-panel	NAGLU	c.1978A>G	p.Asn660Asp	Exon 6	Homozygous
MPS IIIB	74	DBT-LSD-200	7.1 Y	M	Tamil Nadu	N-Acetyl-α-D-glucosaminidase	nd	Targeted smMIP-panel	NAGLU	c.1694G>T	p.Arg565Leu	Exon 6	Homozygous
MPS IIIB	75	DBT-LSD-230	4.9 Y	M	Gujarat	N-Acetyl-α-D-glucosaminidase	0.2	Targeted smMIP-panel	NAGLU	c.291T>G	p.Cys97Trp	Exon 1	Homozygous
MPS IIIB	76	DBT-LSD-564	7.6 Y	M	Maharashtra	N-Acetyl-α-D-glucosaminidase	1.3	Targeted smMIP-panel	NAGLU	c.1A>G	p.Met1?	Exon 1	Homozygous
MPS IVA	77	DBT-LSD-279	4 Y	F	Gujarat	β-galactosidase-6-sulphate-sulphatase	6	Sanger	GALNS	c.230C>G	p.Pro77Arg	Exon 2	Homozygous
MPS IVA	78	DBT-LSD-280	3.5 Y	M	Gujarat	β-galactosidase-6-sulphate-sulphatase	11.1	Sanger	GALNS	c.107T>G	p.Leu36Arg	Exon 1	Homozygous
MPS IVA	79	DBT-LSD-281	1.9 Y	M	Gujarat	β-galactosidase-6-sulphate-sulphatase	3.7	Sanger	GALNS	c.230C>G	p.Pro77Arg	Exon 2	Homozygous
MPS IVA	80	DBT-LSD-282	8 Yrs	F	Gujarat	β-galactosidase-6-sulphate-sulphatase	4.8	Sanger	GALNS	c.230C>G	p.Pro77Arg	Exon 2	Homozygous
MPS IVA	81	DBT-LSD-283	1 Y	F	Gujarat	β-galactosidase-6-sulphate-sulphatase	4.15	Sanger	GALNS	c.1241_1242insA	p.Ile416Hisfs*2	Exon 11	Homozygous
MPS IVA	82	DBT-LSD-284	8 Y	F	Tamil Nadu	β-galactosidase-6-sulphate-sulphatase	0.2	Targeted smMIP-panel	GALNS	c.423-11_425del	p.Trp141CysfsTer382	Intron 4	Homozygous
MPS IVA	83	DBT-LSD-285	2 Y	M	Gujarat	β-galactosidase-6-sulphate-sulphatase	7.7	Sanger	GALNS	c.230C>G	p.Pro77Arg	Exon 2	Homozygous
MPS IVA	84	DBT-LSD-286	1 Y	M	Gujarat	β-galactosidase-6-sulphate-sulphatase	3	Sanger	GALNS	c.230C>G	p.Pro77Arg	Exon 2	Homozygous
MPS IVA	85	DBT-LSD-287	11 M	F	Gujarat	β-galactosidase-6-sulphate-sulphatase	2	Sanger	GALNS	c.230C>G	p.Pro77Arg	Exon 2	Homozygous
MPS IVA	86	DBT-LSD-288	12 Y	F	Tami Nadu	β-galactosidase-6-sulphate-sulphatase	3.4	Sanger	GALNS	c.230C>G	p.Pro77Arg	Exon 2	Homozygous
MPS IVA	87	DBT-LSD-289	4 Y	F	Gujarat	β-galactosidase-6-sulphate-sulphatase	0	Sanger	GALNS	c.839_841delACA c.374C>T	p.Asn280del p.Pro125Leu	Exon 8 Exon 4	Compound heterozygous
MPS IVA	88	DBT-LSD-290	3.5 Y	M	Gujarat	β-galactosidase-6-sulphate-sulphatase	0.04	Sanger	GALNS	c.107T>G	p.Leu36Arg	Exon 1	Homozygous
MPS IVA	89	DBT-LSD-291	6 Y	M	Gujarat	β-galactosidase-6-sulphate-sulphatase	1.1	Sanger	GALNS	c.230C>G c.764G>C	p.Pro77Arg p.Gly255Ala	Exon 2 Exon 7	Compound Heterozygous
MPS IVA	90	DBT-LSD-292	7.5 Y	M	Maharashtra	β-galactosidase-6-sulphate-sulphatase	4.95	Targeted smMIP-panel	GALNS	c.697G>A	p.Asp233Asn	Exon 7	Homozygous
MPS IVA	91	DBT-LSD-293	7.5 Y	M	Chandigarh	β-galactosidase-6-sulphate-sulphatase	2.5	Targeted smMIP-panel	GALNS	c.151G>T	p.Glu51*	Exon 2	Homozygous
MPS IVA	92	DBT-LSD-294	7 Y	M	Gujarat	β-galactosidase-6-sulphate-sulphatase	0.05	Targeted smMIP-panel	GALNS	c.1049T>C	p.Leu350Pro	Exon 10	Homozygous
MPS IVA	93	DBT-LSD-295	2 Y	F	Maharashtra	β-galactosidase-6-sulphate-sulphatase	0.17	Targeted smMIP-panel	GALNS	c.482G>T	p.Gly161Val	Exon 5	Homozygous
MPS IVA	94	DBT-LSD-296	2 Y	F	Gujarat	β-galactosidase-6-sulphate-sulphatase	0.33	Targeted smMIP-panel	GALNS	c.230C>G	p.Pro77Arg	Exon 2	Homozygous
MPS IVA	95	DBT-LSD-297	4.6 Y	M	Gujarat	β-galactosidase-6-sulphate-sulphatase	0.04	Targeted smMIP-panel	GALNS	Deletion of exon 5-10	-	Exon 5-10	Homozygous
MPS IVA	96	DBT-LSD-298	1.5 Y	F	Maharashtra	β-galactosidase-6-sulphate-sulphatase	0.1	Targeted smMIP-panel	GALNS	Deletion of exon 10-14	-	Exon 10-14	Homozygous
MPS IVA	97	DBT-LSD-299	2 Y	F	Gujarat	β-galactosidase-6-sulphate-sulphatase	0.02	Targeted smMIP-panel	GALNS	c.230C>G	p.Pro77Arg	Exon 2	Homozygous
MPS IVA	98	DBT-LSD-300	4 Y	F	Maharashtra	β-galactosidase-6-sulphate-sulphatase	0.08	Targeted smMIP-panel	GALNS	c.860C>T c.1240C>T	p.Ser287Leu p.Gln414*	Exon 8 Exon 11	Compound Heterozygous
MPS IVA	99	DBT-LSD-301	3.5 Y	M	Maharashtra	β-galactosidase-6-sulphate-sulphatase	0.04	Targeted smMIP-panel	GALNS	c.346G>A	p.Gly116Ser	Exon 4	Homozygous
MPS IVA	100	DBT-LSD-302	2.5 Y	M	Gujarat	β-galactosidase-6-sulphate-sulphatase	0.08	Targeted smMIP-panel	GALNS	c.647T>C	p.Phe216Ser	Exon 7	Homozygous
MPS IVA	101	DBT-LSD-002	10 Y	M	New Delhi	β-galactosidase-6-sulphate-sulphatase	nd	Targeted smMIP-panel	GALNS	c.245C>T c.448C>T	p.Ser82Leu p.His150Tyr	Exon 3 Exon 5	Compound heterozygous
MPS IVA	102	DBT-LSD-035	6.8 Y	M	Karnataka	β-galactosidase-6-sulphate-sulphatase	nd	Targeted smMIP-panel	GALNS	c.235T>C	p.Cys79Arg	Exon 2	Homozygous
MPS IVA	103	DBT-LSD-079	1.6 Y	M	Gujarat	β-galactosidase-6-sulphate-sulphatase	nd	Targeted smMIP-panel	GALNS	c.374del	p.Pro125Argfs*4	Exon 4	Homozygous
MPS IVA	104	DBT-LSD-090	2.6 Y	F	Maharashtra	β-galactosidase-6-sulphate-sulphatase	nd	Targeted smMIP-panel	GALNS	c.1175C>T and deletion of exon 4-5	p.Ala392Val	Exon 11	Compund heterozygous
MPS IVA	105	DBT-LSD-116	3.5 Y	F	Karnataka	β-galactosidase-6-sulphate-sulphatase	nd	Targeted smMIP-panel	GALNS	c.1502G>C	p.Cys501Ser	Exon 14	Homozygous
MPS IVA	106	DBT-LSD-133	6 Y	F	Gujarat	β-galactosidase-6-sulphate-sulphatase	0.04	Targeted smMIP-panel	GALNS	c.452C>T	p.Pro151Leu	Exon 5	Homozygous
MPS IVA	107	DBT-LSD-140	11.7 Y	M	Maharashtra	β-galactosidase-6-sulphate-sulphatase	nd	Targeted smMIP-panel	GALNS	c.647T>C	p.Phe216Ser	Exon 7	Homozygous
MPS IVA	108	DBT-LSD-147	6 Y	F	Gujarat	β-galactosidase-6-sulphate-sulphatase	0.1	Targeted smMIP-panel	GALNS	c.751C>T	p.Arg251Ter	Exon 7	Homozygous
MPS IVA	109	DBT-LSD-154	6 Y	M	Tamil Nadu	β-galactosidase-6-sulphate-sulphatase	0.24	Targeted smMIP-panel	GALNS	c.1286C>T	p.Thr429Ile	Exon 12	Homozygous
MPS IVA	110	DBT-LSD-165	4.7 Y	F	Maharashtra	β-galactosidase-6-sulphate-sulphatase	0.7	Targeted smMIP-panel	GALNS	c.835del	p.Asp279ThrfsTer40	Exon 8	Homozygous
MPS IVA	111	DBT-LSD-191	14.6 Y	M	Karnataka	β-galactosidase-6-sulphate-sulphatase	nd	Targeted smMIP-panel	GALNS	c.647T>C	p.Phe216Ser	Exon 7	Homozygous
MPS IVA	112	DBT-LSD-195	3 Y	F	Karnataka	β-galactosidase-6-sulphate-sulphatase	nd	Targeted smMIP-panel	GALNS	c.1502G>C	p.Cys501Ser	Exon 14	Homozygous
MPS IVA	113	DBT-LSD-197	8 Y	F	Tamil Nadu	β-galactosidase-6-sulphate-sulphatase	0.07	Targeted smMIP-panel	GALNS	c.647T>C	p.Phe216Ser	Exon 7	Homozygous
MPS IVA	114	DBT-LSD-199	9 Y	M	Chandigarh	β-galactosidase-6-sulphate-sulphatase	0.7	Sanger	GALNS	c.120+1G>C	p.?	Intron 1	Homozygous
MPS IVA	115	DBT-LSD-232	12 Y	M	Chandigarh	β-galactosidase-6-sulphate-sulphatase	0.9	Targeted smMIP-panel	GALNS	c.1175C>T	p.Ala392Val	Exon 11	Homozygous
MPS IVA	116	DBT-LSD-565	12.6 Y	F	Tamil Nadu	β-galactosidase-6-sulphate-sulphatase	0.5	Targeted smMIP-panel	GALNS	c.898+1G>A	p.?	Intron 8	Homozygous
MPS VI	117	DBT-LSD-303	6 Y	M	Gujarat	Arylsulfatase B	25	Sanger	ARSB	c.533A>T c.944G>T	p.His178Leu p.Arg315Leu	Exon 2 Exon 4	Compound Heterozygous
MPS VI	118	DBT-LSD-304	3.5 Y	M	Gujarat	Arylsulfatase B	14.1	Sanger	ARSB	c.365_366ins	p.Pro123Serfs*16	Exon 1	Homozygous
MPS VI	119	DBT-LSD-305	2 Y	M	Gujarat	Arylsulfatase B	0.13	Sanger	ARSB	c.365_366ins	p.Pro123Serfs*16	Exon 1	Homozygous
MPS VI	120	DBT-LSD-306	3.5 Y	F	Gujarat	Arylsulfatase B	0.12	Sanger	ARSB	c.944G>T	p.Arg315Leu	Exon 4	Homozygous
MPS VI	121	DBT-LSD-307	3 Y	M	Gujarat	Arylsulfatase B	0.13	Sanger	ARSB	c.365_366ins	p.Pro123Serfs*16	Exon 1	Homozygous
MPS VI	122	DBT-LSD-308	10 mo	F	Gujarat	Arylsulfatase B	0.08	Sanger	ARSB	c.215T>G	p.Leu72Arg	Exon 1	Homozygous
MPS VI	123	DBT-LSD-223	9 Y	F	Gujarat	Arylsulfatase B	0.36	Sanger	ARSB	c.365_366ins	p.Pro123Serfs*16	Exon 1	Homozygous
MPS VI	124	DBT-LSD-309	3.5 Y	F	Karnataka	Arylsulfatase B	0.24	Targeted smMIP-panel	ARSB	c.944G>C	p.Arg315Pro	Exon 4	Homozygous
MPS VI	125	DBT-LSD-310	4 Y	F	Kerala	Arylsulfatase B	0.04	Targeted smMIP-panel	ARSB	c.316C>T	p.Arg106Cys	Exon 1	Homozygous
MPS VI	126	DBT-LSD-311	2 Y	M	Chandigarh	Arylsulfatase B	0.3	Targeted smMIP-panel	ARSB	c.904G>A	p.Gly302Arg	Exon 4	Homozygous
MPS VI	127	DBT-LSD-312	4 Y	M	Gujarat	Arylsulfatase B	0.18	Targeted smMIP-panel	ARSB	c.352_365dup	p.Pro123Serfs*16	Exon 1	Homozygous
MPS VI	128	DBT-LSD-313	4Y	M	Maharashtra	Arylsulfatase B	0.04	Targeted smMIP-panel	ARSB	c.904G>A	p.Gly302Arg	Exon 4	Homozygous
MPS VI	129	DBT-LSD-051	5 Y	M	Maharashtra	Arylsulfatase B	nd	Targeted smMIP-panel	ARSB	c.966G>C	p.Trp322Cys	Exon 5	Homozygous
MPS VI	130	DBT-LSD-052	1.5 Y	M	Maharashtra	Arylsulfatase B	nd	Targeted smMIP-panel	ARSB	c.352_365dup	p.Pro123Serfs*16	Exon 2	Homozygous
MPS VI	131	DBT-LSD-076	4 Y	F	Gujarat	Arylsulfatase B	0	Targeted smMIP-panel	ARSB	c.289C>A	p.Gln97Lys	Exon 1	Homozygous
MPS VI	132	DBT-LSD-095	12 Y	F	Karnataka	Arylsulfatase B	2.9 (done outside)	Targeted smMIP-panel	ARSB	c.904G>A	p.Gly302Arg	Exon 5	Homozygous
MPS VI	133	DBT-LSD-164	3.3 y	F	Karnataka	Arylsulfatase B	nd	Targeted smMIP-panel	ARSB	c.157G>A c.1291G>C	p.Asp53Asn p.Ala431Pro	Exon 1 Exon 7	Compound heterozygous
MPS VI	134	DBT-LSD-189	7.5 Y	F	New Delhi	Arylsulfatase B	low	Targeted smMIP-panel	ARSB	c.943C>T	p.Arg315Ter	Exon 5	Homozygous
MPS VI	135	DBT-LSD-201	5 Y	M	Gujarat	Arylsulfatase B	nd	Targeted smMIP-panel	ARSB	c.438del	p.Trp146CysfsTer38	Exon 2	Homozygous
MPS VI	136	DBT-LSD-240	6 Y	F	Gujarat	Arylsulfatase B	0.12	Targeted smMIP-panel	ARSB	c.293T>G	p.Leu98Arg	Exon 1	Homozygous
MPS VI	137	DBT-LSD-237	2 Y	M	Gujarat	Arylsulfatase B	0.2	Targeted smMIP-panel	ARSB	c.352_365dup	p.Pro123SerfsTer16	Exon 1	Homozygous
Pompe	138	DBT-LSD-314	1 mo	M	Maharashtra	α-1,4-glucosidase	0.11	Targeted smMIP-panel	GAA	c.935_935delT	p.Leu312Argfs*2	Exon 5	Homozygous
Pompe	139	DBT-LSD-315	3 mo	M	Kerala	α-1,4-glucosidase	0.116	Sanger	GAA	c.1A>G c.1942G>A	p.Met? p.Gly648Ser	Exon 2 Exon 14	Compound Heterozygous
Pompe	140	DBT-LSD-316	1 Y	M	Kerala	α-1,4-glucosidase	0.14	Sanger	GAA	c.1A>G	p.Met?	Exon 2	Homozygous
Pompe	141	DBT-LSD-317	7 mo	F	Kerala	α-1,4-glucosidase	0.1	Targeted smMIP-panel	GAA	c.1A>G	p.Met?	Exon 2	Homozygous
Pompe	142	DBT-LSD-318	5 mo	M	Kerala	α-1,4-glucosidase	0.16	Targeted smMIP-panel	GAA	c.1A>G	p.Met?	Exon 2	Homozygous
Pompe	143	DBT-LSD-319	8 mo	F	Maharashtra	α-1,4-glucosidase	0.11	Targeted smMIP-panel	GAA	c.1933G>A	p.Asp645Asn	Exon 14	Homozygous
Pompe	144	DBT-LSD-320	5.5 mo	F	Gujarat	α-1,4-glucosidase	0.14	Targeted smMIP-panel	GAA	c.1210G>T	p.Asp404Tyr	Exon 8	Homozygous
Pompe	145	DBT-LSD-321	4 mo	F	Gujarat	α-1,4-glucosidase	0.21	Targeted smMIP-panel	GAA	c.844G>C	p.Asp282His	Exon 4	Compound Heterozygous
Pompe	146	DBT-LSD-084	6 mo	M	Maharashtra	α-1,4-glucosidase	0.48	Targeted smMIP-panel	GAA	c.1927G>A	p.Gly643Arg	Exon 14	Homozygous
Pompe	147	DBT-LSD-322	3 mo	F	Gujarat	α-1,4-glucosidase	0.2	Targeted smMIP-panel	GAA	c.844G>C	p.Asp282His	Exon 4	Homozygous
Pompe	148	DBT-LSD-323	3.5 mo	M	Maharashtra	α-1,4-glucosidase	0.22	Targeted smMIP-panel	GAA	c.1663G>C	p.Ala555Pro	Exon 12	Homozygous
Pompe	149	DBT-LSD-324	10 mo	F	Maharashtra	α-1,4-glucosidase	0.23	Targeted smMIP-panel	GAA	c.1933G>A	p.Asp645Asn	Exon 14	Homozygous
Pompe	150	DBT-LSD-234	8 mo	M	Chandigarh	α-1,4-glucosidase	0.22	Targeted smMIP-panel	GAA	c.1942G>A	p.Gly648Ser	Exon 14	Homozygous
Pompe	151	DBT-LSD-566	41 Y	M	Gujarat	α-1,4-glucosidase	0.25	Whole exome sequencing	GAA	c.-32-13T>G c.1453A>C	p.Thr485Pro	Intron 1 Exon 10	Compound Heterozygous
Pompe	152	DBT-LSD-567	41 Y	F	Gujarat	α-1,4-glucosidase	0.33	Targeted smMIP-panel	GAA	c.1841C>T	p.Thr614Met	Exon 13	Homozygous
Pompe	153	DBT-LSD-568	7 mo	F	Karnataka	α-1,4-glucosidase	0.27	Targeted smMIP-panel	GAA	c.1003G>A	p.Gly335Arg	Exon 6	Homozygous
Pompe	154	DBT-LSD-569	3 days	M	Maharashtra	α-1,4-glucosidase	0.25	Targeted smMIP-panel	GAA	c.794G>A c.1661C>T	p.Ser265Asn p.Ala554Val	Exon 4 Exon 12	Compound Heterozygous
Pompe	155	DBT-LSD-570	6 mo	M	Chandigarh	α-1,4-glucosidase	0.26	Targeted smMIP-panel	GAA	c.1942G>A	p.Gly648Ser	Exon 14	Homozygous
Pompe	156	DBT-LSD-571	4 mo	F	Telangana	α-1,4-glucosidase	0.26	Targeted smMIP-panel	GAA	c.2783A>G	p.Tyr928Cys	Exon 19	Homozygous
Pompe	157	DBT-LSD-249	4 mo	F	Maharashtra	α-1,4-glucosidase	0.23	Targeted smMIP-panel	GAA	c.2834_2835del	p.Glu945AlafsTer72	Exon 20	Homozygous
Pompe	158	DBT-LSD-572	4 Y	F	Karnataka	α-1,4-glucosidase	0.23	Targeted smMIP-panel	GAA	c.1930G>A	p.Ala644Thr	Exon 14	Homozygous
Gaucher	159	DBT-LSD-325	4 Y	M	Maharashtra	β-glucocerebrosidase	4.8	Sanger	GBA	c.1193G>A	p.Arg398Gln	Exon 8	Homozygous
Gaucher	160	DBT-LSD-326	1.5 Y	M	Gujarat	β-glucocerebrosidase	low	PCR-RFLP	GBA	c.1448T>C	p.Leu483Pro	Exon 10	Homozygous
Gaucher	161	DBT-LSD-327	6 Y	M	Maharashtra	β-glucocerebrosidase	2.2	Sanger	GBA	c.1171G>A	p.Val391Met	Exon 8	Homozygous
Gaucher	162	DBT-LSD-328	4.5 Y	M	Tami Nadu	β-glucocerebrosidase	3.2	Sanger	GBA	c.1093G>A	p.Glu365Lys	Exon 8	Homozygous
Gaucher	163	DBT-LSD-329	1 Y	F	Kerala	β-glucocerebrosidase	4.8	Sanger	GBA	c.866G>C	p.Gly289Ala	Exon 7	Homozygous
Niemann-Pick type C 1	164	DBT-LSD-330	10 Y	M	Maharashtra	β-glucocerebrosidase	1.75	Targeted smMIP-panel	NPC1	c.3278C>T	p.Thr1093Ile	Exon 22	Homozygous
Gaucher	165	DBT-LSD-331	1.3 Y	M	Maharashtra	β-glucocerebrosidase	3.6	Sanger	GBA	c.415G>C	p.Ala139Pro	Exon 4	Homozygous
Gaucher	166	DBT-LSD-332	3.3 Y	F	Maharashtra	β-glucocerebrosidase	3.8	Sanger	GBA	c.1177C>G	p.Leu393Val	Exon 8	Homozygous
Gaucher	167	DBT-LSD-333	11 M	F	Gujarat	β-glucocerebrosidase	3.1	Sanger	GBA	c.721G>A	p.Gly241Arg	Exon 6	Homozygous
Gaucher	168	DBT-LSD-334	2 Y	M	Maharashtra	β-glucocerebrosidase	4	Sanger	GBA	c.754T>A	p.Phe213Ile	Exon 6	Homozygous
Gaucher	169	DBT-LSD-335	1 Y	F	Gujarat	β-glucocerebrosidase	0.38	Sanger	GBA	c.260G>A	p.Arg87Gln	Exon 3	Homozygous
Gaucher	170	DBT-LSD-336	2 Y	M	Rajasthan	β-glucocerebrosidase	1.1	PCR-RFLP	GBA	c.1448T>C	p.Leu483Pro	Exon 10	Homozygous
Gaucher	171	DBT-LSD-337	11 Y	F	Gujarat	β-glucocerebrosidase	0.66	Sanger	GBA	c.1448T>C c.407C>T	p.Leu483Pro p.Ser136Leu	Exon 10 Exon 4	Compound Heterozygous
Gaucher	172	DBT-LSD-338	26 Y	F	Gujarat	β-glucocerebrosidase	1.2	Sanger	GBA	c.1459G>A	p.Ala487Thr	Exon 10	Homozygous
Gaucher	173	DBT-LSD-339	2 Y	M	Chandigarh	β-glucocerebrosidase	1.3	Sanger	GBA	c.1197G>T c.1603C>T	p.Gly360Arg p.Arg535Cys	Exon 8 Exon 11	Compound Heterozygous
Gaucher	174	DBT-LSD-340	1.5 Y	M	Maharashtra	β-glucocerebrosidase	0.4	Sanger	GBA	c.1448T>C c.1603C>T	p.Leu483Pro p.Arg535Cys	Exon 10 Exon 11	Compound Heterozygous
Gaucher	175	DBT-LSD-341	8 M	M	Gujarat	β-glucocerebrosidase	0	Sanger	GBA	c.1448T>C c.1255G>C	p.Leu483Pro p.Asp419His	Exon 10 Exon 9	Compound Heterozygous
Gaucher	176	DBT-LSD-342	15 M	M	Maharashtra	β-glucocerebrosidase	1.45	Sanger	GBA	c.1603C>T Complex-C	p.Arg535Cys 7 Mutations	Exon 11	Compound Heterozygous
Gaucher	177	DBT-LSD-343	31 Y	M	Gujarat	β-glucocerebrosidase	0.24	Sanger	GBA	c.1060G>A	p.Asp354Asn	Exon 8	Homozygous
Gaucher	178	DBT-LSD-344	5 Y	F	Telangana	β-glucocerebrosidase	0.9	PCR-RFLP	GBA	c.1448T>C	p.Leu483Pro	Exon 10	Homozygous
Gaucher	179	DBT-LSD-345	6 Y	F	Telangana	β-glucocerebrosidase	2	PCR-RFLP	GBA	c.1448T>C	p.Leu483Pro	Exon 10	Homozygous
Gaucher	180	DBT-LSD-346	8 Y	F	Tamil Nadu	β-glucocerebrosidase	0.27	Sanger	GBA	c.1342G>C	p.Asp448His	Exon 9	Homozygous
Gaucher	181	DBT-LSD-004	1.5 Y	M	New Delhi	β-glucocerebrosidase	0.78	PCR-RFLP	GBA	c.1448T>C	p.Leu483Pro	Exon 10	Homozygous
Gaucher	182	DBT-LSD-013	1.4 Y	M	Gujarat	β-glucocerebrosidase	0.19	Targeted smMIP-panel	GBA	c.1448T>C	p.Leu483Pro	Exon 10	Homozygous
Gaucher	183	DBT-LSD-0	2 Y	M	Chandigarh	β-glucocerebrosidase	1.4	PCR-RFLP	GBA	c.1448T>C	p.Leu483Pro	Exon 10	Homozygous
Gaucher	184	DBT-LSD-042	Child died at 2 years of age	M	New Delhi	β-glucocerebrosidase	NA	PCR-RFLP	GBA	c.1448T>C	p.Leu483Pro	Exon 10	Both parents are heterozygous
Gaucher	185	DBT-LSD-043	Child died at 1.3 years of age	F	New Delhi	β-glucocerebrosidase	NA	PCR-RFLP	GBA	c.1448T>C c.371T>C	p.Leu483Pro p.Met124Thr	Exon 10 Exon 4	Heterozygous (mother) Heterozygous (father)
Gaucher	186	DBT-LSD-055	2.6 Y	F	Maharashtra	β-glucocerebrosidase	0.22	Targeted smMIP-panel	GBA	c.754T>A	p.Phe252Ile	Exon 6	Homozygous
Gaucher	187	DBT-LSD-056	8 Y	M	Maharashtra	β-glucocerebrosidase	0.12	Targeted smMIP-panel	GBA	c.1234T>G	p.Tyr412Asp	Exon 9	Homozygous
Gaucher	188	DBT-LSD-057	1.4 Y	M	Maharashtra	β-glucocerebrosidase	low	PCR-RFLP	GBA	c.1448T>C	p.Leu483Pro	Exon 10	Homozygous
Gaucher	189	DBT-LSD-070	1.6 Y	F	Maharashtra	β-glucocerebrosidase	nd	Targeted smMIP-panel	GBA	c.1504C>T	p.Arg502Cys	Exon 10	Homozygous
Gaucher	190	DBT-LSD-112	2 Y	M	Maharashtra	β-glucocerebrosidase	nd	Sanger	GBA	RecNcil complex c.1342G>C	p.Asp448His	Exon 10 Exon 9	Compound heterozygous
Gaucher	191	DBT-LSD-125	8 mo	F	Chandigarh	β-glucocerebrosidase	low	PCR-RFLP	GBA	c.1448T>C	p.Leu483Pro	Exon 10	Homozygous
Gaucher	192	DBT-LSD-130	12 Y	F	Maharashtra	β-glucocerebrosidase	0.28	Targeted smMIP-panel	GBA	c.1234T>G	p.Tyr412Asp	Exon 9	Homozygous
Gaucher	193	DBT-LSD-155	1 Y	F	Chandigarh	β-glucocerebrosidase	2.6	PCR-RFLP	GBA	c.1448T>C	p.Leu483Pro	Exon 10	Homozygous
Gaucher	194	DBT-LSD-158	2.5 Y	M	Chandigarh	β-glucocerebrosidase	0.7	PCR-RFLP	GBA	c.1448T>C	p.Leu483Pro	Exon 10	Homozygous
Gaucher	195	DBT-LSD-167	2 Y	M	Chandigarh	β-glucocerebrosidase	0.3	PCR-RFLP	GBA	c.1448T>C	p.Leu483Pro	Exon 10	Homozygous
Gaucher	196	DBT-LSD-347	15 Y	F	Maharashtra	β-glucocerebrosidase	1.8	PCR-RFLP	GBA	c.1448T>C	p.Leu483Pro	Exon 10	Homozygous
Gaucher	197	DBT-LSD-348	1 Y	M	Chandigarh	β-glucocerebrosidase	1.1	Targeted smMIP-panel	GBA	c.653G>A	p.Trp218Ter	Exon 6	Homozygous
Gaucher	198	DBT-LSD-349	1.5 Y	M	Maharashtra	β-glucocerebrosidase	0.3	Targeted smMIP-panel	GBA	c.418C>T c.1504C>T	p.Gln140Ter p.Arg502Cys	Exon 4 Exon 10	Compound heterozygous
Gaucher	199	DBT-LSD-350	2 Y	M	Chandigarh	β-glucocerebrosidase	0.9	PCR-RFLP	GBA	c.1448T>C	p.Leu483Pro	Exon 10	Homozygous
Gaucher	200	DBT-LSD-351	11 Y	F	Maharashtra	β-glucocerebrosidase	2.2	Targeted smMIP-panel	GBA	c.1363A>G c.1448T>C	p.Met455Val p.Leu483Pro	Exon 9 Exon 10	Homozygous
Gaucher	201	DBT-LSD-352	17.6 Y	F	Maharashtra	β-glucocerebrosidase	1.5	Targeted smMIP-panel	GBA	c.1342G>C	p.Asp448His	Exon 9	Homozygous
Gaucher	202	DBT-LSD-573	9 Y	M	Chandigarh	β-glucocerebrosidase	2	Targeted smMIP-panel	GBA	c.260G>A	p.Arg87Gln	Exon 3	Homozygous
Gaucher	203	DBT-LSD-574	2 Y	M	Maharashtra	β-glucocerebrosidase	1.2	Targeted smMIP-panel	GBA	c.1469A>C	p.His490Pro	Exon 10	Homozygous
Gaucher	204	DBT-LSD-575	7 Y	F	Maharashtra	β-glucocerebrosidase	1.2	Targeted smMIP-panel	GBA	c.500T>C	p.Phe167Ser	Exon 5	Homozygous
Gaucher	205	DBT-LSD-576	15 Y	F	Maharashtra	β-glucocerebrosidase	0.5	Targeted smMIP-panel	GBA	c.625C>T c.1448T>C	p.Arg209Cys p.Leu483Pro	Exon 6 Exon 10	Compound heterozygous
Gaucher	206	DBT-LSD-242	1.2 Y	F	Gujarat	β-glucocerebrosidase	1.9	PCR-RFLP	GBA	c.1448T>C	p.Leu483Pro	Exon 10	Homozygous
Gaucher	207	DBT-LSD-600	2.5 Y	F	Maharashtra	β-glucocerebrosidase	0.5	PCR-RFLP	GBA	c.1448T>C	p.Leu483Pro	Exon 10	Homozygous
Gaucher	208	DBT-LSD-601	1.6 Y	M	Maharashtra	β-glucocerebrosidase	0.8	PCR-RFLP	GBA	c.1448T>C	p.Leu483Pro	Exon 10	Homozygous
Gaucher	209	DBT-LSD-602	29 Y	F	Maharashtra	β-glucocerebrosidase	1.3	Targeted smMIP-panel	GBA	c.913C>G c.1448T>C	p.Pro305Ala p.Leu483Pro	Exon 7 Exon 10	Compound heterozygous
Gaucher	210	DBT-LSD-603	2 Y	M	Punjab	β-glucocerebrosidase	1.9	Targeted smMIP-panel	GBA	c.1448T>C	p.Leu483Pro	Exon 10	Homozygous
Gaucher	211	DBT-LSD-604	3 Y	M	Punjab	β-glucocerebrosidase	1	Targeted smMIP-panel	GBA	c.1448T>C	p.Leu483Pro	Exon 10	Homozygous
Gaucher	212	DBT-LSD-605	4 Y	M	Punjab	β-glucocerebrosidase	0.14	PCR-RFLP	GBA	c.1448T>C	p.Leu483Pro	Exon 10	Homozygous
Gaucher	213	DBT-LSD-606	4 Y	F	Chandigarh	β-glucocerebrosidase	1.2	Targeted smMIP-panel	GBA	c.1448T>C	p.Leu483Pro	Exon 10	Homozygous
Gaucher	214	DBT-LSD-607	10 Y	F	Maharashtra	β-glucocerebrosidase	0.7	Targeted smMIP-panel	GBA	c.1171G>A	p.Val391Met	Exon 8	Homozygous
Gaucher	215	DBT-LSD-608	3 Y	M	Punjab	β-glucocerebrosidase	0.4	PCR-RFLP	GBA	c.1448T>C	p.Leu483Pro	Exon 10	Homozygous
Gaucher	216	DBT-LSD-609	10 Y	M	Chandigarh	β-glucocerebrosidase	0.5	PCR-RFLP	GBA	c.1448T>C	p.Leu483Pro	Exon 10	Homozygous
Gaucher	217	DBT-LSD-610	4 Y	M	Maharashtra	β-glucocerebrosidase	1	Targeted smMIP-panel	GBA	c.1193G>C c.1448T>C	p.Arg398Pro p.Leu483Pro	Exon 8 Exon 10	Compound heterozygous
Gaucher	218	DBT-LSD-611	39 Y	M	Gujarat	β-glucocerebrosidase	2.5	Targeted smMIP-panel	GBA	c.1184C>T	p.Ser395Phe	Exon 8	Homozygous
Gaucher	219	DBT-LSD-612	10 Mo	F	Maharashtra	β-glucocerebrosidase	2.6	Targeted smMIP-panel	GBA	c.1448T>C	p.Leu483Pro	Exon 10	Homozygous
Gaucher	220	DBT-LSD-613	3 Y	M	Maharashtra	β-glucocerebrosidase	1.3	PCR-RFLP	GBA	c.1504C>T c.1448T>C	p.Arg502Cys p.Leu483Pro	Exon 10	Compound heterozygous
Gaucher	221	DBT-LSD-614	1 Y	M	Maharashtra	β-glucocerebrosidase	1.1	Targeted smMIP-panel	GBA	c.1448T>C	p.Leu483Pro	Exon 10	Homozygous
Gaucher	222	DBT-LSD-615	1.5 Y	M	Maharashtra	β-glucocerebrosidase	1.7	PCR-RFLP	GBA	c.1448T>C	p.Leu483Pro	Exon 10	Homozygous
Gaucher	223	DBT-LSD-616	1.2 Y	M	Maharashtra	β-glucocerebrosidase	1	PCR-RFLP	GBA	c.1448T>C	p.Leu483Pro	Exon 10	Homozygous
Gaucher	224	DBT-LSD-617	6 Y	F	Gujarat	β-glucocerebrosidase	1.2	PCR-RFLP	GBA	c.1448T>C	p.Leu483Pro	Exon 10	Homozygous
Gaucher	225	DBT-LSD-618	2.1 Y	F	Gujarat	β-glucocerebrosidase	0.4	PCR-RFLP	GBA	c.1448T>C	p.Leu483Pro	Exon 10	Homozygous
Gaucher	226	DBT-LSD-619	1 Y	F	Maharashtra	β-glucocerebrosidase	0.9	PCR-RFLP	GBA	c.1448T>C	p.Leu483Pro	Exon 10	Homozygous
Gaucher	227	DBT-LSD-620	2 Y	F	Maharashtra	β-glucocerebrosidase	0.9	PCR-RFLP	GBA	c.1448T>C	p.Leu483Pro	Exon 10	Homozygous
Gaucher	228	DBT-LSD-621	1.3 Y	M	Gujarat	β-glucocerebrosidase	0.9	PCR-RFLP	GBA	c.1448T>C	p.Leu483Pro	Exon 10	Homozygous
Gaucher	229	DBT-LSD-622	2 Y	F	Punjab	β-glucocerebrosidase	1.2	PCR-RFLP	GBA	c.1448T>C	p.Leu483Pro	Exon 10	Homozygous
Niemann-Pick disease A/B	230	DBT-LSD-353	1.5 Y	M	Gujarat	Sphingomyelinase	0.8	Targeted smMIP-panel	SMPD1	c.688C>T	p.Arg230Cys	Exon 2	Homozygous
Niemann-Pick disease A/B	231	DBT-LSD-354	5.5 mo	M	Gujarat	Sphingomyelinase	0	Sanger	SMPD1	c.1624C>T	p.Arg542*	Exon 6	Homozygous
Niemann-Pick disease A/B	232	DBT-LSD-355	6 mo	F	Gujarat	Sphingomyelinase	1.8	Sanger	SMPD1	c.1624C>T	p.Arg542*	Exon 6	Homozygous
Niemann-Pick disease A/B	233	DBT-LSD-356	11 mo	M	Maharashtra	Sphingomyelinase	0.79	Sanger	SMPD1	c.1252C>T	p.Arg418*	Exon 5	Homozygous
Niemann-Pick disease A/B	234	DBT-LSD-357	1.5 Y	F	Maharashtra	Sphingomyelinase	0.78	Sanger	SMPD1	c.1394T>C	p.Phe465Ser	Exon 5	Homozygous
Niemann-Pick disease A/B	235	DBT-LSD-358	1.5 Y	F	Maharashtra	Sphingomyelinase	0.38	Sanger	SMPD1	c.1492C>T	p.Arg498Cys	Exon 6	Homozygous
Niemann-Pick disease A/B	236	DBT-LSD-359	11 mo	M	Karnataka	Sphingomyelinase	0.65	Sanger	SMPD1	c.725G>A	p.Gly242Asp	Exon 2	Homozygous
Niemann-Pick disease A/B	237	DBT-LSD-360	1.5 Y	M	Gujarat	Sphingomyelinase	0.56	Sanger	SMPD1	c.1851delC	p.Pro606Leu	Exon 6	Homozygous
Niemann-Pick disease A/B	238	DBT-LSD-361	1.6 Y	M	Maharashtra	Sphingomyelinase	0.63	Sanger	SMPD1	c.1148A>G	p.Asn383Ser	Exon 3	Homozygous
Niemann-Pick disease A/B	239	DBT-LSD-362	3.8 Y	M	Gujarat	Sphingomyelinase	0.35	Targeted smMIP-panel	SMPD1	c.1101dup c.1552A>G	p.Phe368Valfs*23 p.Thr518Ala	Exon 3 Exon 6	Compound Heterozygous
Niemann-Pick disease A/B	240	DBT-LSD-363	5 mo	F	Kerala	Sphingomyelinase	0.8	Targeted smMIP-panel	SMPD1	c.1171A>C	p.Asn391His	Exon 3	Homozygous
Niemann-Pick disease A/B	241	DBT-LSD-364	9 mo	F	Tami Nadu	Sphingomyelinase	0.36	Targeted smMIP-panel	SMPD1	c.742G>A	p.Glu248Lys	Exon 2	Homozygous
Niemann-Pick disease A/B	242	DBT-LSD-365	3 Y	F	Gujarat	Sphingomyelinase	1.1	Targeted smMIP-panel	SMPD1	c.688C>T	p.Arg230Cys	Exon 2	Homozygous
Niemann-Pick disease A/B	243	DBT-LSD-366	2.5 Y	F	Kerala	Sphingomyelinase	0.9	Targeted smMIP-panel	SMPD1	c.955G>C c.340G>A	p.Gly319Arg p.Val114Met	Exon 2 Exon 2	Both Homozygous
Niemann-Pick disease A/B	244	DBT-LSD-367	6 mo	F	Gujarat	Sphingomyelinase	0.7	Targeted smMIP-panel	SMPD1	c.1122C>A	p.Tyr374*	Exon 3	Homozygous
Niemann-Pick disease A/B	245	DBT-LSD-368	7 mo	M	Maharashtra	Sphingomyelinase	1	Targeted smMIP-panel	SMPD1	c.788T>A	p.Leu263Ter	Exon 2	Homozygous
Niemann-Pick disease A/B	246	DBT-LSD-369	11 Y	M	Maharashtra	Sphingomyelinase	0.95	Targeted smMIP-panel	SMPD1	c.742G>A c.1135C>T	p.Glu248Lys p.His379Tyr	Exon 2 Exon 3	Compound heterozygous
Niemann-Pick disease A/B	247	DBT-LSD-370	1.5 Y	F	Tamil Nadu	Sphingomyelinase	0.29	Targeted smMIP-panel	SMPD1	c.1171A>C	p.Asn391His	Exon 3	Homozygous
Niemann-Pick disease A/B	248	DBT-LSD-371	1.1 Y	M	Maharashtra	Sphingomyelinase	0.27	Targeted smMIP-panel	SMPD1	c.1624C>T c.958A>G	p.Arg542Ter p.Asn320Asp	Exon 6 Exon 2	Compound heterozygous
Niemann-Pick disease A/B	249	DBT-LSD-372	5.8M	M	Gujarat	Sphingomyelinase	0.8	Targeted smMIP-panel	SMPD1	No variant identified	-	-	-
Niemann-Pick disease A/B	250	DBT-LSD-008	13 Mo	F	Maharashtra	Sphingomyelinase	1.1	Targeted smMIP-panel	SMPD1	c.1492C>T	p.Arg498Cys	Exon 6	Homozygous
Niemann-Pick disease A/B	251	DBT-LSD-015	36 Y	F	Punjab	Sphingomyelinase	0.9	Targeted smMIP-panel	SMPD1	c.1693G>T	p.Asp565Tyr	Exon 6	Homozygous
Niemann-Pick disease A/B	252	DBT-LSD-053	10 Mo	F	Tamil Nadu	Sphingomyelinase	0.75	Targeted smMIP-panel	SMPD1	c.1624C>T	p.Arg542Ter	Exon 6	Homozygous
Niemann-Pick disease A/B	253	DBT-LSD-066	1.5 Y	F	Karnataka	Sphingomyelinase	nd	Targeted smMIP-panel	SMPD1	c.1772G>A c.1529C>T	p.Arg591His p.Ser510Phe	Exon 6	Compund heterozygous
Niemann-Pick disease A/B	254	DBT-LSD-067	1 Y	M	Maharashtra	Sphingomyelinase	nd	Targeted smMIP-panel	SMPD1	c.1624C>T	p.Arg542Ter	Exon 6	Homozygous
Niemann-Pick disease A/B	255	DBT-LSD-373	1 Y	M	Maharashtra	Sphingomyelinase	nd	Targeted smMIP-panel	SMPD1	c.1624C>T	p.Arg542Ter	Exon 6	Homozygous
Niemann-Pick disease A/B	256	DBT-LSD-374	5 Y	M	Maharashtra	Sphingomyelinase	0.6	Targeted smMIP-panel	SMPD1	c.1105T>C	p.Tyr369His	Exon 3	Heterozygous
Niemann-Pick disease A/B	257	DBT-LSD-375	1 Y	F	Maharashtra	Sphingomyelinase	1	Targeted smMIP-panel	SMPD1	c.1481A>T	p.Asn494Ile	Exon 5	Homozygous
Niemann-Pick disease A/B	258	DBT-LSD-577	1 Y	M	Himachal pradesh	Sphingomyelinase	0.9	Targeted smMIP-panel	SMPD1	c.573delT	p.Ser192AlafsTer65	Exon 2	Homozygous
Niemann-Pick disease A/B	259	DBT-LSD-578	1 Y	M	Maharashtra	Sphingomyelinase	1	Targeted smMIP-panel	SMPD1	c.1624C>T	p.Arg542Ter	Exon 6	Homozygous
Niemann-Pick disease A/B	260	DBT-LSD-579	11 mo	M	Maharashtra	Sphingomyelinase	0.8	Targeted smMIP-panel	SMPD1	c.1788T>A	p.Cys596Ter	Exon 6	Homozygous
Fabry	261	DBT-LSD-376	46 Y	M	Maharashtra	α-galactosidase	1.75	Sanger	GLA	c.1088G>A	p.Arg363His	Exon 7	Hemizygous
Fabry	262	DBT-LSD-377	35 Y	M	Kerala	α-galactosidase	2.88	Sanger	GLA	c.25del	p.His9Ilefs*112	Exon 1	Hemizygous
Fabry	263	DBT-LSD-378	14 Y	M	Maharashtra	α-galactosidase	1.2	Targeted smMIP-panel	GLA	c.1087C>T	p.Arg363Cys	Exon 7	Hemizygous
Fabry	264	DBT-LSD-379	25 Y	M	Gujarat	α-galactosidase	3.2	Targeted smMIP-panel	GLA	c.828C>A	p.Ser276Arg	Exon 6	Hemizygous
Fabry	265	DBT-LSD-580	12 Y	M	Maharashtra	α-galactosidase	1.4	Targeted smMIP-panel	GLA	c.512G>A	p.Gly171Asp	Exon 3	Hemizygous
Niemann-Pick type C 1	266	DBT-LSD-003	5 Mo	M	Maharashtra	NA	NA	Targeted smMIP-panel	NPC1	c.3754+3A>C	-	Intron 24	Homozygous
Niemann-Pick type C 1	267	DBT-LSD-005	2.9 Y	F	New Delhi	NA	NA	Targeted smMIP-panel	NPC1	c.2873G>T	p.Arg958Leu	Exon 19	Homozygous
Niemann-Pick type C 1	268	DBT-LSD-089	7 Y	F	Karnataka	NA	NA	Targeted smMIP-panel	NPC1	c.2873G>A c.2776G>A	p.Arg958Gln p.Ala926Thr	Exon 19 Exon 18	Compund heterozygous
Niemann-Pick type C 1	269	DBT-LSD-110	2.9 Y	M	Karnataka	NA	NA	Targeted smMIP-panel	NPC1	c.2291C>A	p.Ala764Glu	Exon 15	Homozygous
Niemann-Pick type C 1	270	DBT-LSD-177	2 Y 10 mo	M	Karnataka	NA	NA	Targeted smMIP-panel	NPC1	Exon 4 deletion	-	Exon 4	Homozygous
Niemann-Pick type C 1	271	DBT-LSD-247	9 Y	F	Gujarat	Sphingomyelinase	0.9	Targeted smMIP-panel	NPC1	c.2000C>T c.2974G>T	p.Ser667Leu p.Gly992Trp	Exon 13 Exon 20	Compound heterozygous
Niemann-Pick type C 2	272	DBT-LSD-029	8 Mo	M	Karnataka	NA	NA	Targeted smMIP-panel	NPC2	c.210_213dup	p.Ala72Glnfs*19	Exon 3	Homozygous
Niemann-Pick type C 2	273	DBT-LSD-218	4 Y	M	Gujarat	NA	NA	Targeted smMIP-panel	NPC2	c.116_117dup	p.Ser40Ter	Exon 2	Homozygous
Niemann-Pick type C 2	274	DBT-LSD-381	3 Y	M	Maharashtra	NA	NA	Targeted smMIP-panel	NPC2	Ex 2,3 deletion	-	Exon 2-3	Homozygous
Niemann-Pick type C 1	275	DBT-LSD-382	2.5 Y	F	New Delhi	NA	75-80% cells with Filipin Stain	Targeted smMIP-panel	NPC1	c.2533del	p.Val845Phefs*9	Exon 17	Homozygous
Niemann-Pick type C 1	276	DBT-LSD-383	2 mo	M	Kerala	NA	30% cells with Filipin Stain	Targeted smMIP-panel	NPC1	c.2767A>G	p.Ile923Val	Exon 18	Homozygous
Metachromatic leukodysytrophy	277	DBT-LSD-384	4 Y	M	Maharashtra	Arylsulfatase A	0.935	Sanger	ARSA	c.733G>A c.325G>A	p. Gly245Arg p.Glu109Lys	Exon 3 Exon 2	Compound Heterozygous
Metachromatic leukodysytrophy	278	DBT-LSD-385	4.5 Y	F	Gujarat	Arylsulfatase A	0.085	Sanger	ARSA	c.731G>A	p.Arg244His	Exon 4	Homozygous
Metachromatic leukodysytrophy	279	DBT-LSD-386	3 Y	M	Maharashtra	Arylsulfatase A	0.19	Sanger	ARSA	g.2027G>A	-		Homozygous
Metachromatic leukodysytrophy	280	DBT-LSD-387	3 Y	M	Gujarat	Arylsulfatase A	0.048	Sanger	ARSA	c.706C>T	p.Gln236*	Exon 4	Homozygous
Metachromatic leukodysytrophy	281	DBT-LSD-388	1.5 Y	F	Gujarat	Arylsulfatase A	0.038	Sanger	ARSA	c.2026A>G	-		Homozygous
Metachromatic leukodysytrophy	282	DBT-LSD-389	4 mo	F	Gujarat	Arylsulfatase A	0.1	Sanger	ARSA	c.1168C>T	p.Arg329Trp	Exon 6	Homozygous
Metachromatic leukodysytrophy	283	DBT-LSD-390	7 mo	F	Gujarat	Arylsulfatase A	0.11	Sanger	ARSA	c.733G>A	p. Gly245Arg	Exon 4	Homozygous
Metachromatic leukodysytrophy	284	DBT-LSD-391	5 Y	M	Gujarat	Arylsulfatase A	0.03	Sanger	ARSA	c.251G>A	p.Arg84Gln	Exon 2	Homozygous
Metachromatic leukodysytrophy	285	DBT-LSD-392	2.5 Y	F	Gujarat	Arylsulfatase A	0.16	Sanger	ARSA	c.302G>A c.1294G>T	p.Gly101Asp p.Asp432Tyr	Exon 2 Exon 8	Compound Heterozygous
Metachromatic leukodysytrophy	286	DBT-LSD-393	1.4 Y	M	Gujarat	Arylsulfatase A	0.01	Sanger	ARSA	c.1331_1332insG	p.Val445Cysfs?	Exon 8	Homozygous
Metachromatic leukodysytrophy	287	DBT-LSD-394	2 Y	F	Gujarat	Arylsulfatase A	NA	Sanger	ARSA	c.1130_1132delTCT	p.Phe377del	Exon 7	Homozygous
Metachromatic leukodysytrophy	288	DBT-LSD-395	3 Y	F	Maharashtra	Arylsulfatase A	0.09	Sanger	ARSA	c.1492dup	p.Arg498Profs*?	Exon 8	Homozygous
Metachromatic leukodysytrophy	289	DBT-LSD-396	4 Y	M	Gujarat	Arylsulfatase A	0.03	Targeted smMIP-panel	ARSA	c.620C>A	p.Ala207Asp	Exon 3	Homozygous
Metachromatic leukodysytrophy	290	DBT-LSD-397	2.5 Y	F	Karnataka	Arylsulfatase A	0.09	Targeted smMIP-panel	ARSA	c.1492dup	p.Arg498Profs*?	Exon 8	Homozygous
Metachromatic leukodysytrophy	291	DBT-LSD-398	15 Y	F	Kerala	Arylsulfatase A	0.09	Targeted smMIP-panel	ARSA	c.827C>T c.607T>A	p.Thr276Met p.Tyr203Asn	Exon 4 Exon 3	Compound Heterozygous
Metachromatic leukodysytrophy	292	DBT-LSD-399	5.6 Y	F	Gujarat	Arylsulfatase A	0.09	Targeted smMIP-panel	ARSA	c.1294G>T	p.Asp432Tyr	Exon 8	Homozygous
Metachromatic leukodysytrophy	293	DBT-LSD-400	13 Y	F	Kerala	Arylsulfatase A	0.29	Targeted smMIP-panel	ARSA	c.590C>G	p.Pro197Arg	Exon 3	Homozygous
Metachromatic leukodysytrophy	294	DBT-LSD-401	3 Y	M	Chandigarh	Arylsulfatase A	0.16	Targeted smMIP-panel	ARSA	c.451dup	p.Tyr151Leufs*25	Exon 2	Homozygous
Metachromatic leukodysytrophy	295	DBT-LSD-402	2.5 Y	M	Gujarat	Arylsulfatase A	0.2	Targeted smMIP-panel	ARSA	c.712C>T	p.Gln238*	Exon 4	Homozygous
Metachromatic leukodysytrophy	296	DBT-LSD-036	2 Y 10 mo	F	Karnataka	Arylsulfatase A	0.04	Targeted smMIP-panel	ARSA	c.1030del	p.Ala344Profs*79	Exon 6	Homozygous
Metachromatic leukodysytrophy	297	DBT-LSD-103	2.5 Y	F	Karnataka	Arylsulfatase A	0	Targeted smMIP-panel	ARSA	c.739G>A	p.Gly247Arg	Exon 4	Homozygous
Metachromatic leukodysytrophy	298	DBT-LSD-163	4 Y	M	Karnataka	Arylsulfatase A	0.25	Targeted smMIP-panel	ARSA	c.433C>T c.902G>A	p.Arg145Ter p.Arg301Gln	Exon 2 Exon 5	Compound heterozygous
Metachromatic leukodysytrophy	299	DBT-LSD-196	2 Y	F	Maharashtra	Arylsulfatase A	nd	Targeted smMIP-panel	ARSA	c.346C>T	p.Arg116Ter	Exon 2	Homozygous
Metachromatic leukodysytrophy	300	DBT-LSD-581	2 Y	M	Gujarat	Arylsulfatase A	0.2	Targeted smMIP-panel	ARSA	c.370G>A	p.Gly124Ser	Exon 2	Homozygous
Metachromatic leukodysytrophy	301	DBT-LSD-236	2.2 Y	M	New Delhi	Arylsulfatase A	10.45 (low-done outside)	Targeted smMIP-panel	ARSA	c.917C>T c.739G>A	p.Thr306Met p.Gly347Arg	Exon 5 Exon 6	Compound heterozygous
Metachromatic leukodysytrophy	302	DBT-LSD-238	4.4 Y	F	New Delhi	Arylsulfatase A	15.97 (low-done outside)	Targeted smMIP-panel	ARSA	c.938G>A c.842C>T	p.Arg313Gln p.Thr281Ile	Exon 5 Exon 4	Compound heterozygous
MLD due to Sap-B deficiency	303	DBT-LSD-582	19 Y	M	Gujarat	Arylsulfatase A	2.9 (normal)	Targeted smMIP-panel	PSAP	c.593G>A	p.Cys198Tyr	Exon 6	Homozygous
MLD due to Sap-B deficiency	304	DBT-LSD-583	2.9 Y	M	Maharashtra	Arylsulfatase A	0.8 (normal)	Targeted smMIP-panel	PSAP	c.679_681del	p.Lys227del	Exon 6	Homozygous
Krabbe	305	DBT-LSD-403	5 mo	F	Karnataka	β-galactocerebrosidase	2.7	Targeted smMIP-panel	GALC	Exon 7 deletion	-	Exon 7	Homozygous
Krabbe	306	DBT-LSD-404	13 Y	F	Kerala	β-galactocerebrosidase	4	Targeted smMIP-panel	GALC	c.328+1G>T c.956A>G	p.Tyr319Cys	Intron 3 Exon 9	Compound Heterozygous
Krabbe	307	DBT-LSD-405	7 mo	M	Gujarat	β-galactocerebrosidase	0.29	Targeted smMIP-panel	GALC	c.275G>A	p.Gly92Asp	Exon 3	Homozygous
Krabbe	308	DBT-LSD-406	4 mo	F	Kerala	β-galactocerebrosidase	0.31	Targeted smMIP-panel	GALC	c.592G>A	p.Glu198Lys	Exon 6	Homozygous
Krabbe	309	DBT-LSD-407	10 mo	M	Gujarat	β-galactocerebrosidase	0.66	Targeted smMIP-panel	GALC	c.1114G>C	p.Ala372Pro	Exon 10	Homozygous
Krabbe	310	DBT-LSD-584	1.3 Y	M	Karnataka	β-galactocerebrosidase	0.2	Targeted smMIP-panel	GALC	c.1964del c.1821dup	p.Pro655Leufs*2 p.Thr608Tyrfs*3	Exon 17 Exon 15	Compound Heterozygous
Krabbe	311	DBT-LSD-151	1.3 Y	M	Karnataka	β-galactocerebrosidase	0.15	Targeted smMIP-panel	GALC	c.1186C>T	p.Arg396Trp	Exon 11	Homozygous
Krabbe	312	DBT-LSD-206	6 Mo	M	Karnataka	β-galactocerebrosidase	0.26	Targeted smMIP-panel	GALC	c.1685T>A	p.Ile562Lys	Exon 15	Homozygous
Krabbe	313	DBT-LSD-207	1 Y	M	Karnataka	β-galactocerebrosidase	nd	Targeted smMIP-panel	GALC	c.1882A>T	p.Lys628Ter	Exon 16	Homozygous
Krabbe	314	DBT-LSD-210	5 mo	M	New Delhi	β-galactocerebrosidase	low	Targeted smMIP-panel	GALC	c.1230del	p.Phe411LeufsTer46	Exon 11	Homozygous
Krabbe	315	DBT-LSD-219	8.2 mo	F	Gujarat	β-galactocerebrosidase	4.7	Targeted smMIP-panel	GALC	c.1890T>A	p.Tyr630Ter	Exon 16	Homozygous
Krabbe	316	DBT-LSD-585	8 mo	F	Karnataka	β-galactocerebrosidase	0.7	Targeted smMIP-panel	GALC	Exon 12 deletion	-	Exon 12	Homozygous
Krabbe	317	DBT-LSD-586	1.1 Y	M	Maharashtra	β-galactocerebrosidase	1.1	Targeted smMIP-panel	GALC	c.1835-1G>A c.334A>G	p.Thr112Ala	Intron 15 Exon 4	Compound Heterozygous
Krabbe	318	DBT-LSD-587	6 mo	M	Maharashtra	β-galactocerebrosidase	0.9	Targeted smMIP-panel	GALC	c.1717dup	p.Thr573AsnfsTer12	Exon 15	Homozygous
GM1 gangliosidosis	319	DBT-LSD-408	10 mo	M	Maharashtra	β-galactosidase	4.3	Sanger	GLB1	c.562G>T c.1010T>C	p.Glu188* p.Leu337Pro	Exon 6 Exon 10	Compound Heterozygous
GM1 gangliosidosis	320	DBT-LSD-409	1.3 Y	M	Gujarat	β-galactosidase	0.88	Sanger	GLB1	c.1071_1071delT	p.Phe357Leufs*26	Exon 10	Homozygous
GM1 gangliosidosis	321	DBT-LSD-410	7 mo	M	Gujarat	β-galactosidase	1	Sanger	GLB1	c.65_75+1del GCGGCTTGCGCG	p.Arg22Asnfs*8	Exon 1	Homozygous
GM1 gangliosidosis	322	DBT-LSD-411	1.5 Y	F	Karnataka	β-galactosidase	1.24	Sanger	GLB1	c.1471G>A	p.Asp491Asn	Exon 14	Homozygous
GM1 gangliosidosis	323	DBT-LSD-412	1.3 Y	M	Karnataka	β-galactosidase	0.38	Sanger	GLB1	c.1071_1073delinsGG	p.Phe357Leufs*26	Exon 10	Homozygous
GM1 gangliosidosis	324	DBT-LSD-413	1 Y	M	Maharashtra	β-galactosidase	1.04	Sanger	GLB1	c.889C>T	p.Leu297Phe	Exon 8	Homozygous
GM1 gangliosidosis	325	DBT-LSD-414	1 Y	M	Karnataka	β-galactosidase	9.66	Sanger	GLB1	c.367G>A	p.Gly123Arg	Exon 3	Homozygous
GM1 gangliosidosis	326	DBT-LSD-415	11 mo	M	Orissa	β-galactosidase	15.6	Targeted smMIP-panel	GLB1	c.458-1G>C	:p.?	Intron 4	Heterozygous
GM1 gangliosidosis	327	DBT-LSD-416	1.5 Y	M	Kerala	β-galactosidase	7.7	Targeted smMIP-panel	GLB1	c.1010T>C	p.Leu337Pro	Exon 10	Homozygous
GM1 gangliosidosis	328	DBT-LSD-417	11 mo	F	Maharashtra	β-galactosidase	4	Targeted smMIP-panel	GLB1	c.65_75+1del	p.Arg22_Asn26delinsGln	Exon 1	Homozygous
GM1 gangliosidosis	329	DBT-LSD-418	10 mo	M	Gujarat	β-galactosidase	0	Targeted smMIP-panel	GLB1	c.785G>A c.734-8A>G	p.Gly262Glu p.?	Exon 7 Intron 6	Compound Heterozygous
GM1 gangliosidosis	330	DBT-LSD-419	1.4 Y	M	Chandigarh	β-galactosidase	1.5	Targeted smMIP-panel	GLB1	c.75+2_75+3insT c.326G>C	p.? p.Arg109Pro	Intron 1 Exon 3	Compound Heterozygous
GM1 gangliosidosis	331	DBT-LSD-420	5 mo	M	Maharashtra	β-galactosidase	1	Targeted smMIP-panel	GLB1	c.971A>G	p.Tyr324Cys	Exon 10	Homozygous
GM1 gangliosidosis	332	DBT-LSD-421	11 mo	M	Gujarat	β-galactosidase	0.11	Targeted smMIP-panel	GLB1	c.1077del	p.Lys359Lysfs*24	Exon 10	Homozygous
GM1 gangliosidosis	333	DBT-LSD-422	6 mo	M	Rajasthan	β-galactosidase	0	Targeted smMIP-panel	GLB1	c.326G>C	p.Arg109Pro	Exon 3	Homozygous
GM1 gangliosidosis	334	DBT-LSD-423	1 Y	F	Gujarat	β-galactosidase	0.71	Targeted smMIP-panel	GLB1	c.764A>C	p.Gln255Pro	Exon 7	Homozygous
GM1 gangliosidosis	335	DBT-LSD-588	1 Y	M	Maharashtra	β-galactosidase	1	Targeted smMIP-panel	GLB1	c.716C>T	p.Thr239Met	Exon 6	Homozygous
GM1 gangliosidosis	336	DBT-LSD-012	1.2 Y	F	Gujarat	β-galactosidase	0	Targeted smMIP-panel	GLB1	c.1646C>T c.569G>T	p.Pro549Leu p.Gly190Val	Exon 15 Exon 6	Compund heterozygous
GM1 gangliosidosis	337	DBT-LSD-030	1 Y	F	Maharashtra	β-galactosidase	0.9	Targeted smMIP-panel	GLB1	c.1077del c.385G>C	p.Lys359Lysfs*24 p.Glu129Gln	Exon 11 Exon 3	Compund heterozygous
GM1 gangliosidosis	338	DBT-LSD-092	7 M	F	Gujarat	β-galactosidase	0.5	Targeted smMIP-panel	GLB1	c.569G>T	p.Gly190Val	Exon 6	Homozygous
GM1 gangliosidosis	339	DBT-LSD-120	1.2 Y	M	Karnataka	β-galactosidase	0.95	Targeted smMIP-panel	GLB1	c.1221del	p.Lys407LysfsTer24	Exon 12	Homozygous
GM1 gangliosidosis	340	DBT-LSD-160	1.6 Y	M	Maharashtra	β-galactosidase	6.5	Targeted smMIP-panel	GLB1	c.145C>T	p.Arg49Cys	Exon 2	Homozygous
GM1 gangliosidosis	341	DBT-LSD-166	1.2 Y	M	Maharashtra	β-galactosidase	nd	Targeted smMIP-panel	GLB1	c.1122T>G c.75+3_75+4del	p.Tyr374Ter p.?	Exon 11 Intron 1	Compound heterozygous
GM1 gangliosidosis	342	DBT-LSD-175	10 mo	F	Karnataka	β-galactosidase	2.8	Targeted smMIP-panel	GLB1	c.1768C>T	p.Arg590Cys	Exon 16	Homozygous
GM1 gangliosidosis	343	DBT-LSD-181	2 Y	F	Karnataka	β-galactosidase	nd	Targeted smMIP-panel	GLB1	c.442C>T c.3G>A	p.Arg148Cys p.Met1Ile	Exon 4 Exon 1	Compound heterozygous
GM1 gangliosidosis	344	DBT-LSD-211	6 months	M	Maharashtra	β-galactosidase	2.4	Targeted smMIP-panel	GLB1	c.562G>T	p.Glu188Ter	Exon 6	Homozygous
GM1 gangliosidosis	345	DBT-LSD-217	5 M	F	Gujarat	β-galactosidase	1.4	Targeted smMIP-panel	GLB1	c.407C>T	p.Pro136Leu	Exon 4	Homozygous
GM1 gangliosidosis	346	DBT-LSD-244	8 mo	F	Gujarat	β-galactosidase	2.5	Targeted smMIP-panel	GLB1	c.569G>T	p.Gly190Val	Exon 6	Homozygous
Tay-Sachs disease	347	DBT-LSD-425	1.5 Y	M	Gujarat	β-hexosaminidase A	4.8	Sanger	HEXA	c.1385A>T	p.Glu462Val	Exon 12	Homozygous
Tay-Sachs disease	348	DBT-LSD-426	1 Y	M	Gujarat	β-hexosaminidase A	3.7	Sanger	HEXA	c.1259G>A	p.Trp420*	Exon 11	Homozygous
Tay-Sachs disease	349	DBT-LSD-427	8 mo	M	Gujarat	β-hexosaminidase A	3.7	Sanger	HEXA	c.964G>T	p.Asp322Tyr	Exon 8	Homozygous
Tay-Sachs disease	350	DBT-LSD-428	1 Y	M	Gujarat	β-hexosaminidase A	5.9	Sanger	HEXA	c.1385A>T	p.Glu462Val	Exon 12	Homozygous
Tay-Sachs disease	351	DBT-LSD-429	1.5 Y	M	Gujarat	β-hexosaminidase A	10.3	Sanger	HEXA	c.1385A>T	p.Glu462Val	Exon 12	Homozygous
Tay-Sachs disease	352	DBT-LSD-430	1.5 Y	M	Gujarat	β-hexosaminidase A	5.8	Sanger	HEXA	c.1385A>T	p.Glu462Val	Exon 12	Homozygous
Tay-Sachs disease	353	DBT-LSD-431	11 mo	F	Maharashtra	β-hexosaminidase A	10.8	Sanger	HEXA	c.1528C>T	p.Arg510*	Exon 13	Homozygous
Tay-Sachs disease	354	DBT-LSD-432	1.6 Y	F	Gujarat	β-hexosaminidase A	18.4	Sanger	HEXA	c.508C>T	p.Arg170Trp	Exon 5	Homozygous
Tay-Sachs disease	355	DBT-LSD-433	10 mo	M	Maharashtra	β-hexosaminidase A	23.8	Sanger	HEXA	c.340G>A	p.Glu114Lys	Exon 2	Homozygous
Tay-Sachs disease	356	DBT-LSD-434	2 Y	M	Maharashtra	β-hexosaminidase A	6.2	Sanger	HEXA	c.788C>T	p.Thr263Ile	Exon 7	Homozygous
Tay-Sachs disease	357	DBT-LSD-435	1 Y	M	Maharashtra	β-hexosaminidase A	7.2	Sanger	HEXA	c.1432G>A c.672+30T>G	p.Gly478Arg -	Exon 12 Intron 6	Compound Heterozygous
Tay-Sachs disease	358	DBT-LSD-436	13 mo	M	Gujarat	β-hexosaminidase A	0	Sanger	HEXA	c.1385A>T	p.Glu462Val	Exon 12	Homozygous
Tay-Sachs disease	359	DBT-LSD-437	1.5 Y	M	Karnataka	β-hexosaminidase A	9.6	Sanger	HEXA	IVS7+1G>C	-	Intron 7	Homozygous
Tay-Sachs disease	360	DBT-LSD-438	1 Y	M	Maharashtra	β-hexosaminidase A	12.4	Sanger	HEXA	c.1121A>C	p.Gln374Pro	Exon 10	Homozygous
Tay-Sachs disease	361	DBT-LSD-439	1 Y	M	Maharashtra	β-hexosaminidase A	0	Sanger	HEXA	c.1420G>A	p.Trp474*	Exon 12	Homozygous
Tay-Sachs disease	362	DBT-LSD-440	2 Y	M	Gujarat	β-hexosaminidase A	14.5	Sanger	HEXA	c.964G>T	p.Asp322Tyr	Exon 8	Homozygous
Tay-Sachs disease	363	DBT-LSD-441	5 mo	M	Gujarat	β-hexosaminidase A	12.5	Sanger	HEXA	c.898_905delTTCATGAG	p.Phe300Hisfs*21	Exon 8	Homozygous
Tay-Sachs disease	364	DBT-LSD-442	1.4 Y	M	Maharashtra	β-hexosaminidase A	6.2	Sanger	HEXA	c.1277_1278insTATC	p.Tyr427Ilefs*5	Exon 11	Homozygous
Tay-Sachs disease	365	DBT-LSD-443	1.5 Y	F	Maharashtra	β-hexosaminidase A	0	Sanger	HEXA	IVS4+5G>A	-	Intron 4	Homozygous
Tay-Sachs disease	366	DBT-LSD-444	2 Y	F	Maharashtra	β-hexosaminidase A	0	Sanger	HEXA	c.1277_1278insTATC	p.Tyr427Ilefs*5	Exon 11	Homozygous
Tay-Sachs disease	367	DBT-LSD-445	1.4 Y	F	Gujarat	β-hexosaminidase A	8.3	Sanger	HEXA	c.964G>T	p.Asp322Tyr	Exon 8	Homozygous
Tay-Sachs disease	368	DBT-LSD-446	1.5 mo	M	Gujarat	β-hexosaminidase A	8.9	Sanger	HEXA	c.964G>T	p.Asp322Tyr	Exon 8	Homozygous
Tay-Sachs disease	369	DBT-LSD-447	10 mo	M	Maharashtra	β-hexosaminidase A	9.3	Sanger	HEXA	c.1277_1278insTATC	p.Tyr427Ilefs*5	Exon 11	Homozygous
Tay-Sachs disease	370	DBT-LSD-448	2.1 Y	F	Tami Nadu	β-hexosaminidase A	7.3	Sanger	HEXA	IVS5-1G>A	-	Intron 5	Homozygous
Tay-Sachs disease	371	DBT-LSD-449	1 Y	M	Kerala	β-hexosaminidase A	7.2	Sanger	HEXA	c.459+4A>C	-	Intron 4	Homozygous
Tay-Sachs disease	372	DBT-LSD-450	3 Y	F	Gujarat	β-hexosaminidase A	14.6	Sanger	HEXA	c.316C>T IVS9+1G>A	p.Gln106* -	Exon 2 Intron 9	Compound Heterozygous
Tay-Sachs disease	373	DBT-LSD-451	2 Y	M	Maharashtra	β-hexosaminidase A	7	Sanger	HEXA	c.1277_1278insTATC	p.Tyr427Ilefs*5	Exon 11	Homozygous
Tay-Sachs disease	374	DBT-LSD-452	2 Y	F	Karnataka	β-hexosaminidase A	5.2	Sanger	HEXA	c.1495C>T	p.Arg499Cys	Exon 13	Homozygous
Tay-Sachs disease	375	DBT-LSD-453	2 Y	F	Gujarat	β-hexosaminidase A	7.2	Sanger	HEXA	c.616G>C	p.Val206Leu	Exon 6	Homozygous
Tay-Sachs disease	376	DBT-LSD-454	1.6 Y	F	Gujarat	β-hexosaminidase A	4	Sanger	HEXA	c.1385A>T	p.Glu462Val	Exon 12	Homozygous
Tay-Sachs disease	377	DBT-LSD-455	1.4 Y	M	Karnataka	β-hexosaminidase A	2.8	Sanger	HEXA	c.637T>C	p.Tyr213His	Exon 6	Homozygous
Tay-Sachs disease	378	DBT-LSD-456	1 Y	F	Gujarat	β-hexosaminidase A	1.92	Sanger	HEXA	c.964G>A	p.Asp322Asn	Exon 8	Homozygous
Tay-Sachs disease	379	DBT-LSD-457	3 Y	M	Gujarat	β-hexosaminidase A	119.5	Sanger	HEXA	c.316C>T c.42_43delinsCC	p.Gln106Ter p.Ala15Pro	Exon 2 Exon 1	Compound Heterozygous
Tay-Sachs disease	380	DBT-LSD-458	1.5 Y	M	New Delhi	β-hexosaminidase A	1.39	Sanger	HEXA	c.1385A>T	p.Glu462Val	Exon 12	Homozygous
Tay-Sachs disease	381	DBT-LSD-459	1 Y	M	Kerala	β-hexosaminidase A	2.3	Sanger	HEXA	c.347-1G>A	-	Intron 2	Homozygous
Tay-Sachs disease	382	DBT-LSD-460	1.3 Y	M	Gujarat	β-hexosaminidase A	3.5	Sanger	HEXA	c.964G>T c.1259G>A	p.Asp322Tyr p.Trp420*	Exon 12 Exon 11	Compound Heterozygous
Tay-Sachs disease	383	DBT-LSD-461	1 Y	F	Gujarat	β-hexosaminidase A	1.7	Sanger	HEXA	c.1259G>A	p.Trp420*	Exon 11	Homozygous
Tay-Sachs disease	384	DBT-LSD-462	1.2 Y	M	Maharashtra	β-hexosaminidase A	1.2	Sanger	HEXA	c.1424C>G	p.Pro475Arg	Exon 12	Homozygous
Tay-Sachs disease	385	DBT-LSD-463	2 Y	M	Maharashtra	β-hexosaminidase A	1.3	Sanger	HEXA	c.1277_1278insTATC	p.Tyr427Ilefs*5	Exon 11	Homozygous
Tay-Sachs disease	386	DBT-LSD-464	11 M	M	Maharashtra	β-hexosaminidase A	2.5	Sanger	HEXA	c.986A>T	p.Cys328Arg	Exon 8	Homozygous
Tay-Sachs disease	387	DBT-LSD-465	1 Y	M	Maharashtra	β-hexosaminidase A	1.43	Sanger	HEXA	c.271G>T c.1277_1278insTATC	p.Glu91* p.Tyr427Ilefs*5	Exon 2 Exon 11	Compound Heterozygous
Tay-Sachs disease	388	DBT-LSD-466	1.5 Y	M	Gujarat	β-hexosaminidase A	2.6	Sanger	HEXA	c.770T>C	p.Phe257Ser	Exon 7	Homozygous
Tay-Sachs disease	389	DBT-LSD-467	1.5 Y	F	Kerala	β-hexosaminidase A	0.5	Sanger	HEXA	c.1444G>T	p.Glu482*	Exon 13	Homozygous
Tay-Sachs disease	390	DBT-LSD-468	1.6 Y	M	Andhra Pradesh	β-hexosaminidase A	2	Sanger	HEXA	c.754C>T	p.Arg252Cys	Exon 7	Homozygous
Tay-Sachs disease	391	DBT-LSD-469	1.5 Y	M	Gujarat	β-hexosaminidase A	1.46	Sanger	HEXA	c.1385A>T c.1277_1278insTATC	p.Glu462Val p.Tyr427Ilefs*5	Exon 12 Exon 11	Compound Heterozygous
Tay-Sachs disease	392	DBT-LSD-470	3.5 Y	M	Telangana	β-hexosaminidase A	1	Sanger	HEXA	c.52_52delG	p.Gly18Aspfs*82	Exon 1	Homozygous
Tay-Sachs disease	393	DBT-LSD-471	1 Y	M	Karnataka	β-hexosaminidase A	0.7	Sanger	HEXA	c.1528C>T	p.Arg510Ter	Exon 14	Homozygous
Tay-Sachs disease	394	DBT-LSD-472	1 Y	F	New Delhi	β-hexosaminidase A	0.74	Sanger	HEXA	c.964G>T	p.Asp322Tyr	Exon 8	Homozygous
Tay-Sachs disease	395	DBT-LSD-473	1.1 Y	F	Maharashtra	β-hexosaminidase A	7	Targeted smMIP-panel	HEXA	c.805G>C c.524A>C	p.Gly269Arg p.Asp175Ala	Exon 7 Exon 5	Compound Heterozygous
Tay-Sachs disease	396	DBT-LSD-474	1 Y	F	Kerala	β-hexosaminidase A	4.6	Targeted smMIP-panel	HEXB	c.1270T>G	p.Trp424Gly	Exon 11	Homozygous
Tay-Sachs disease	397	DBT-LSD-475	1.2 Y	M	Gujarat	β-hexosaminidase A	-	Targeted smMIP-panel	HEXA	c.2T>C:p.0?		Exon 1	Homozygous
Tay-Sachs disease	398	DBT-LSD-476	1.5 Y	M	Gujarat	β-hexosaminidase A	11.3	Targeted smMIP-panel	HEXA	c.1073+1G>A c.1006C>T	p.? p.Gln336*	Intron 9 Exon 9	Compound Heterozygous
Tay-Sachs disease	399	DBT-LSD-477	1.8 Y	M	Karnataka	β-hexosaminidase A	9.6	Targeted smMIP-panel	HEXA	c.805+1G>C c.187G>T	p.Glu63Ter	Intron 7 Exon 1	Compound heterozygous
Tay-Sachs disease	400	DBT-LSD-119	2.4 Y	M	Karnataka	β-hexosaminidase A	2.4	Targeted smMIP-panel	HEXA	c.754C>T	p.Arg252Cys	Exon 7	Homozygous
Tay-Sachs disease	401	DBT-LSD-152	1 Y	M	Karnataka	β-hexosaminidase A	5.4	Targeted smMIP-panel	HEXA	c.459+5G>A		Intron 4	Homozygous
Tay-Sachs disease	402	DBT-LSD-193	1.6 Y	F	New Delhi	β-hexosaminidase A	1.36	Targeted smMIP-panel	HEXA	c.754C>T c.340G>A	p.Arg252Cys p.Glu114Lys	Exon 7 Exon 2	Compound heterozygous
Tay-Sachs disease	403	DBT-LSD-212	9 mo	M	New Delhi	β-hexosaminidase A	nd	Targeted smMIP-panel	HEXA	c.1274_1277dup	p.Tyr427Ilefs*5	Exon 11	Homozygous
Tay-Sachs disease	404	DBT-LSD-216	4 Y	F	Gujarat	β-hexosaminidase A	2.2 (done after molecular)	Targeted smMIP-panel	HEXA	c.109T>A	p.Tyr37Asn	Exon 1	Homozygous
Tay-Sachs disease	405	DBT-LSD-233	1.9 Y	M	Karnataka	β-hexosaminidase A	11.2	Targeted smMIP-panel	HEXA	exon 1 to exon 5 deletion	-	Exon 1-5	Homozygous
Tay-Sachs disease	406	DBT-LSD-235	1 Y	M	Gujarat	β-hexosaminidase A	2.2	Targeted smMIP-panel	HEXA	exon 2-3 deletion	-	Exon 2-3	Homozygous
Tay-Sachs disease	407	DBT-LSD-589	1.7 Y	M	Maharashtra	β-hexosaminidase A	5.5	Targeted smMIP-panel	HEXA	c.110dup	p.Tyr37Ter	Exon 1	Homozygous
Tay-Sachs disease	408	DBT-LSD-248	11 mo	M	Chattisgarh	β-hexosaminidase A	3.6	Targeted smMIP-panel	HEXA	c.805+1G>C	-	Intron 7	Homozygous
Tay-Sachs disease	409	DBT-LSD-424	1.5 Y	F	Gujarat	β-hexosaminidase A	1.2	Targeted smMIP-panel	HEXA	c.1495C>T c.173_174dup	p.Arg499cys p.Ser59AlafsTer42	Exon 13 Exon 1	Compound heterozygous
Sandhoff disease	410	DBT-LSD-478	1.5 Y	M	Maharashtra	β-hexosaminidase A β-hexosaminidase Total	60.0 237.0	Targeted smMIP-panel	HEXB	c.1597C>T c.1417+5G>A	p.Arg533Cys p.?	Exon 13 Intron 11	Compound Heterozygous
Sandhoff disease	411	DBT-LSD-479	1 Y	M	Maharashtra	β-hexosaminidase A β-hexosaminidase Total	33.0 450.0	Sanger	HEXB	c.534_541delAGTTTATC	p.Val179Argfs*10	Exon 5	Homozygous
Sandhoff disease	412	DBT-LSD-480	2.4 Y	F	Karnataka	β-hexosaminidase A β-hexosaminidase Total	68.12 218.7	Sanger	HEXB	c.298C>T	p.Arg100*	Exon 1	Homozygous
Sandhoff disease	413	DBT-LSD-481	9 mo	F	Maharashtra	β-hexosaminidase A β-hexosaminidase Total	33.0 217.0	Sanger	HEXB	c.1563_1573delTATGGATGACG	p.Met522Leufs*2	Exon 13	Homozygous
Sandhoff disease	414	DBT-LSD-482	1 Y	M	Karnataka	β-hexosaminidase A β-hexosaminidase Total	47.74 92.0	Sanger	HEXB	c.1591_1592insC	p.Arg531Thrfs*22	Exon 13	Homozygous
Sandhoff disease	415	DBT-LSD-483	11 mo	M	Gujarat	β-hexosaminidase A β-hexosaminidase Total	23.4 75.7	Sanger	HEXB	c.850C>T	p.Arg284*	Exon 7	Homozygous
Sandhoff disease	416	DBT-LSD-484	1.2 Y	F	Kerala	β-hexosaminidase A β-hexosaminidase Total	67.7 177	Sanger	HEXB	c.333G>A	p.Trp111*	Exon 2	Homozygous
Sandhoff disease	417	DBT-LSD-485	1.6 Y	M	Maharashtra	β-hexosaminidase A β-hexosaminidase Total	168.6 46.5	Sanger	HEXB	c.850C>T	p.Arg284*	Exon 7	Homozygous
Sandhoff disease	418	DBT-LSD-486	1 Y	M	Kerala	β-hexosaminidase A β-hexosaminidase Total	22.2 77.2	Sanger	HEXB	c.611G>A	p.Gly204Glu	Exon 5	Homozygous
Sandhoff disease	419	DBT-LSD-487	2.5 Y	M	Maharashtra	β-hexosaminidase A β-hexosaminidase Total	62.9 229.0	Sanger	HEXB	c.634C>T	p.His212Tyr	Exon 5	Homozygous
Sandhoff disease	420	DBT-LSD-488	1.5 Y	F	Rajasthan	β-hexosaminidase A β-hexosaminidase Total	11.3 90.9	Sanger	HEXB	c.850C>T	p.Arg284*	Exon 7	Homozygous
Sandhoff disease	421	DBT-LSD-489	1.3 Y	F	Maharashtra	β-hexosaminidase A β-hexosaminidase Total	67.2 311.0	Sanger	HEXB	c.1553_1554insAAGA	p.Asp518Glufs*8	Exon 13	Homozygous
Sandhoff disease	422	DBT-LSD-490	2 Y	F	Kerala	β-hexosaminidase A β-hexosaminidase Total	69.7 311.0	Sanger	HEXB	c.926G>A	p.Cys309Tyr	Exon 8	Homozygous
Sandhoff disease	423	DBT-LSD-491	2 Y	F	Karnataka	β-hexosaminidase A β-hexosaminidase Total	42.9 208.3	Sanger	HEXB	c.534_541delAGTTTATC	p.Val179Argfs*10	Exon 4	Homozygous
Sandhoff disease	424	DBT-LSD-492	1 Y	M	New Delhi	β-hexosaminidase A β-hexosaminidase Total	-	Targeted smMIP-panel	HEXB	c.850C>T	p.Arg284*	Exon 7	Homozygous
Sandhoff disease	425	DBT-LSD-493	9 M	M	Karnataka	β-hexosaminidase A β-hexosaminidase Total	61.28 74.53	Targeted smMIP-panel	HEXB	exon 5 deletion		Exon 5	Homozygous
Sandhoff disease	426	DBT-LSD-494	10 mo	M	Maharashtra	β-hexosaminidase A β-hexosaminidase Total	0.9 35.2	Targeted smMIP-panel	HEXB	c.445+1G>C	p.?	Intron 2	Homozygous
Sandhoff disease	427	DBT-LSD-495	1.5 Y	M	Karnataka	β-hexosaminidase A β-hexosaminidase Total	56.7 92.9	Targeted smMIP-panel	HEXB	c.201del	p.Pro67Profs*87	Exon 1	Homozygous
Sandhoff disease	428	DBT-LSD-496	1.2 Y	F	Karnataka	β-hexosaminidase A β-hexosaminidase Total	36.2 70.4	Targeted smMIP-panel	HEXB	c.816dup	p.Met273Tyrfs*4	Exon 7	Homozygous
Sandhoff disease	429	DBT-LSD-497	1.2 Y	F	Maharashtra	β-hexosaminidase A β-hexosaminidase Total	3.0 18.1	Targeted smMIP-panel	HEXB	Homozygous deletion of exon 1-5	-	Exon 1-5	Homozygous
Sandhoff disease	430	DBT-LSD-172	1.6 Y	F	Gujarat	β-hexosaminidase A β-hexosaminidase Total	10.6 30.6	Targeted smMIP-panel	HEXB	c.333G>A c.850C>T	p.Trp111Ter p.Arg284Ter	Exon 2 Exon 7	Compound heterozygous
Sandhoff disease	431	DBT-LSD-192	1.5 Y	M	Karnataka	β-hexosaminidase A β-hexosaminidase Total	7.6 21.8	Targeted smMIP-panel	HEXB	c.850C>T	p.Arg284Ter	Exon 7	Homozygous
Sandhoff disease	432	DBT-LSD-202	1.4 Y	F	New Delhi	β-hexosaminidase A β-hexosaminidase Total	low	Targeted smMIP-panel	HEXB	Deletion of exon 4-5	-	Exon 4-5	Homozygous
Sandhoff disease	433	DBT-LSD-228	1.3 Y	F	New Delhi	β-hexosaminidase A β-hexosaminidase Total	low (<0.062)	Targeted smMIP-panel	HEXB	c.841C>T c.1417+5G>A	p.Arg281Ter	Exon 7 Intron 11	Compound heterozygous
GM2 activator deficiency	434	DBT-LSD-597	1 Y	M	Maharashtra	β-hexosaminidase A β-hexosaminidase Total	102 414.9	Sanger	GM2A	c.472G> T	p.Glu158Ter	Exon 3	Homozygous
GM2 activator deficiency	435	DBT-LSD-598	1.7 Y	F	Kerala	β-hexosaminidase A	211.2	Sanger	GM2A	c.243-2A>T	p.?	Intron 3	Homozygous
Neuronal ceroid lipofuscinosis type I	436	DBT-LSD-498	2 Y	M	Maharashtra	palmitoyl-protein thioesterase 1 (PPT1)	0	Sanger	PPT1	c.541G>A	p.Val181Met	Exon 6	Homozygous
Neuronal ceroid lipofuscinosis type I	437	DBT-LSD-499	3 M	M	Karnataka	palmitoyl-protein thioesterase 1 (PPT1)	3.1	Sanger	PPT1	c.713C>T	p.Pro238Leu	Exon 7	Homozygous
Neuronal ceroid lipofuscinosis type I	438	DBT-LSD-500	3 Y	M	Karnataka	palmitoyl-protein thioesterase 1 (PPT1)	7.3	Sanger	PPT1	c.133T>C	p.Cys45Arg	Exon 2	Homozygous
Neuronal ceroid lipofuscinosis type I	439	DBT-LSD-501	3 Y	F	Karnataka	palmitoyl-protein thioesterase 1 (PPT1)	3.6	Sanger	PPT1	c.329A>G	p.Asn110Ser	Exon 3	Homozygous
Neuronal ceroid lipofuscinosis type I	440	DBT-LSD-502	7 Y	M	Maharashtra	palmitoyl-protein thioesterase 1 (PPT1)	0.36	Sanger	PPT1	c.707T>A	p.Val236Glu	Exon 7	Homozygous
Neuronal ceroid lipofuscinosis type I	441	DBT-LSD-503	4 Y	F	Rajasthan	palmitoyl-protein thioesterase 1 (PPT1)	3.6	Sanger	PPT1	c.532_532delG c.558G>A	p.Glu178Asnfs*13 p.Trp186*	Exon 5 Exon 6	Compound Heterozygous
Neuronal ceroid lipofuscinosis type I	442	DBT-LSD-504	2.5 Y	F	Karnataka	palmitoyl-protein thioesterase 1 (PPT1)	0	Sanger	PPT1	c.713C>T	p.Pro238Leu	Exon 7	Homozygous
Neuronal ceroid lipofuscinosis type I	443	DBT-LSD-505	2.5 Y	M	Maharashtra	palmitoyl-protein thioesterase 1 (PPT1)	0.72	Sanger	PPT1	c.713C>T	p.Pro238Leu	Exon 7	Homozygous
Neuronal ceroid lipofuscinosis type I	444	DBT-LSD-506	2.3 Y	M	Karnataka	palmitoyl-protein thioesterase 1 (PPT1)	1.07	Sanger	PPT1	c.713C>T	p.Pro238Leu	Exon 7	Homozygous
Neuronal ceroid lipofuscinosis type I	445	DBT-LSD-022	1.7 Y	F	Karnataka	palmitoyl-protein thioesterase 1 (PPT1)	0.44	Targeted smMIP-panel	PPT1	Exon 1 deletion	-	Exon 1	Homozygous
Neuronal ceroid lipofuscinosis type I	446	DBT-LSD-025	2.6 Y	M	Karnataka	palmitoyl-protein thioesterase 1 (PPT1)	0.1	Targeted smMIP-panel	PPT1	c.713C>T	p.Pro238Leu	Exon 7	Homozygous
Neuronal ceroid lipofuscinosis type I	447	DBT-LSD-107	1.7 Y	F	Karnataka	palmitoyl-protein thioesterase 1 (PPT1)	nd	Targeted smMIP-panel	PPT1	c.713C>T	p.Pro238Leu	Exon 7	Homozygous
Neuronal ceroid lipofuscinosis type I	448	DBT-LSD-111	3.1 Y	M	Karnataka	palmitoyl-protein thioesterase 1 (PPT1)	0.42	Targeted smMIP-panel	PPT1	c.329A>G c.856G>A c.835C>T	p.Asn110Ser p.Glu286Lys p.Gln279Ter	Exon 3 Exon 9 Exon 9	Homozygous
Neuronal ceroid lipofuscinosis type I	449	DBT-LSD-117	3.6 Y	M	Karnataka	palmitoyl-protein thioesterase 1 (PPT1)	0.72	Targeted smMIP-panel	PPT1	c.713C>T	p.Pro238Leu	Exon 7	Homozygous
Neuronal ceroid lipofuscinosis type I	450	DBT-LSD-134	2.3 Y	M	Karnataka	palmitoyl-protein thioesterase 1 (PPT1)	nd	Targeted smMIP-panel	PPT1	c.674T>C	p.Phe225Ser	Exon 7	Homozygous
Neuronal ceroid lipofuscinosis type I	451	DBT-LSD-145	1.4 Y	F	Karnataka	palmitoyl-protein thioesterase 1 (PPT1)	nd	Targeted smMIP-panel	PPT1	c.713C>T	p.Pro238Leu	Exon 7	Homozygous
Neuronal ceroid lipofuscinosis type I	452	DBT-LSD-220	2 Y	M	Maharashtra	palmitoyl-protein thioesterase 1 (PPT1)	nd	Targeted smMIP-panel	PPT1	c.674T>C	p.Phe225Ser	Exon 7	Homozygous
Neuronal ceroid lipofuscinosis type II	453	DBT-LSD-507	5.5 Y	F	Karnataka	tripeptidyl peptidase 1 (TPP1)	4.67	Sanger	TPP1	c.1376A>C	p.Tyr459Ser	Exon 11	Homozygous
Neuronal ceroid lipofuscinosis type II	454	DBT-LSD-508	4 Y	M	Karnataka	tripeptidyl peptidase 1 (TPP1)	11.9	Sanger	TPP1	c.1546_1547delTT	p.Phe516*	Exon 12	Homozygous
Neuronal ceroid lipofuscinosis type II	455	DBT-LSD-509	4 Y	M	Gujarat	tripeptidyl peptidase 1 (TPP1)	5.47	Sanger	TPP1	c.616C>T	p.Arg206Cys	Exon 6	Homozygous
Neuronal ceroid lipofuscinosis type II	456	DBT-LSD-510	6 Y	M	Gujarat	tripeptidyl peptidase 1 (TPP1)	8.2	Sanger	TPP1	c.616C>T	p.Arg206Cys	Exon 6	Homozygous
Neuronal ceroid lipofuscinosis type II	457	DBT-LSD-511	4.5 Y	F	Gujarat	tripeptidyl peptidase 1 (TPP1)	4.7	Sanger	TPP1	c.616C>T	p.Arg206Cys	Exon 6	Homozygous
Neuronal ceroid lipofuscinosis type II	458	DBT-LSD-512	9 Y	F	Tamil Nadu	tripeptidyl peptidase 1 (TPP1)	4.5	Sanger	TPP1	c.1015C>T	p.Arg339Trp	Exon 8	Homozygous
Neuronal ceroid lipofuscinosis type II	459	DBT-LSD-513	5 Y	M	Gujarat	tripeptidyl peptidase 1 (TPP1)	9.7	Sanger	TPP1	c.622C>T	p.Arg208*	Exon 6	Homozygous
Neuronal ceroid lipofuscinosis type II	460	DBT-LSD-514	5 Y	M	Karnataka	tripeptidyl peptidase 1 (TPP1)	1.8	Sanger	TPP1	c.1080C>A	p.Asp360Glu	Exon 9	Homozygous
Neuronal ceroid lipofuscinosis type II	461	DBT-LSD-515	4 Y	M	Maharashtra	tripeptidyl peptidase 1 (TPP1)	0	Sanger	TPP1	c.455_488delGGTCCCCACATCCCTACCAGCTTCCACAGGCCTT	p.Ser153Profs*19	Exon 5	Homozygous
Neuronal ceroid lipofuscinosis type II	462	DBT-LSD-516	3.5 Y	F	Karnataka	tripeptidyl peptidase 1 (TPP1)	0	Sanger	TPP1	c.471C>A	p.Tyr157*	Exon 5	Homozygous
Neuronal ceroid lipofuscinosis type II	463	DBT-LSD-517	4 Y	M	Gujarat	tripeptidyl peptidase 1 (TPP1)	nd	Sanger	TPP1	c.616C>T	p.Arg206Cys	Exon 6	Homozygous
Neuronal ceroid lipofuscinosis type II	464	DBT-LSD-519	3.5 Y	F	Gujarat	tripeptidyl peptidase 1 (TPP1)	2.9	Sanger	TPP1	c.616C>T	p.Arg206Cys	Exon 6	Homozygous
Neuronal ceroid lipofuscinosis type II	465	DBT-LSD-520	4 Y	M	New Delhi	tripeptidyl peptidase 1 (TPP1)	9.2	Sanger	TPP1	c.689_689delT c.1449_1450insG	p.Phe230Serfs*28 p.Ile484Aspfs*7	Exon 7 Exon 12	Compound Heterozygous
Neuronal ceroid lipofuscinosis type II	466	DBT-LSD-521	7 Y	F	Kerala	tripeptidyl peptidase 1 (TPP1)	1.5	Sanger	TPP1	g.2023_2024insT	-		Homozygous
Neuronal ceroid lipofuscinosis type II	467	DBT-LSD-522	5 Y	F	Karnataka	tripeptidyl peptidase 1 (TPP1)	6.5	Sanger	TPP1	c.184_184delT c.857A>G	p.Ser62Argfs*19 p.Asn286Ser	Exon 3 Exon 7	Compound Heterozygous
Neuronal ceroid lipofuscinosis type II	468	DBT-LSD-523	5 Y	M	Karnataka	tripeptidyl peptidase 1 (TPP1)	5.6	Sanger	TPP1	c.896C>T	p.Ala299Val	Exon 8	Heterozygous
Neuronal ceroid lipofuscinosis type II	469	DBT-LSD-524	4 Y	F	Maharashtra	tripeptidyl peptidase 1 (TPP1)	0	Sanger	TPP1	c.616C>T	p.Arg206Cys	Exon 6	Homozygous
Neuronal ceroid lipofuscinosis type II	470	DBT-LSD-590	4 Y	F	Karnataka	palmitoyl-protein thioesterase 1 (PPT1)	1.5	Targeted smMIP-panel	TPP1	c.679T>C	p.Cys227Arg	Exon 6	Homozygous
Neuronal ceroid lipofuscinosis type II	471	DBT-LSD-034	2.2 Y	M	Maharashtra	tripeptidyl peptidase 1 (TPP1)	0.61	Targeted smMIP-panel	TPP1	c.130G>T	p.Glu44Ter	Exon 3	Homozygous
Neuronal ceroid lipofuscinosis type II	472	DBT-LSD-108	6 Y	M	Karnataka	tripeptidyl peptidase 1 (TPP1)	0.8	Targeted smMIP-panel	TPP1	c.1016G>A c.1024A>C	p.Arg339Gln p.Thr342Pro	Exon 8	Compound heterozygous
Neuronal ceroid lipofuscinosis type II	473	DBT-LSD-137	5.8 Mo	M	Karnataka	tripeptidyl peptidase 1 (TPP1)	4.3	Targeted smMIP-panel	TPP1	c.617G>A	p.Arg206His	Exon 6	Homozygous
Neuronal ceroid lipofuscinosis type II	474	DBT-LSD-161	3 Y	F	Gujarat	tripeptidyl peptidase 1 (TPP1)	8.1	Targeted smMIP-panel	TPP1	c.616C>T	p.Arg206Cys	Exon 6	Homozygous
Neuronal ceroid lipofuscinosis type II	475	DBT-LSD-188	6 Y	F	Karnataka	tripeptidyl peptidase 1 (TPP1)	17.3	Targeted smMIP-panel	TPP1	c.1626G>A	p.Trp542Ter	Exon 13	Homozygous
Neuronal ceroid lipofuscinosis type II	476	DBT-LSD-203	4 Y	M	Karnataka	tripeptidyl peptidase 1 (TPP1)	1.7	Targeted smMIP-panel	TPP1	c.1424C>T	p.Ser475Leu	Exon 11	Homozygous
Neuronal ceroid lipofuscinosis type II	477	DBT-LSD-591	4 Y	M	Karnataka	tripeptidyl peptidase 1 (TPP1)	4.1	Targeted smMIP-panel	TPP1	c.617G>A	p.Arg206His	Exon 6	Homozygous
Mucolipidosis II/III	478	DBT-LSD-525	11 Y	F	Tamil Nadu	I-cell screening	Positive	Targeted smMIP-panel	GNPTAB	c.43T>C	p.Ser15Pro	Exon 1	Homozygous
Mucolipidosis II/III	479	DBT-LSD-526	6.5 Y	F	Maharashtra	I-cell screening	Positive	Targeted smMIP-panel	GNPTAB	c.1408+1G>T	p.?	Intron 11	Homozygous
Mucolipidosis II/III	480	DBT-LSD-527	10 days	F	Tamil Nadu	I-cell screening	Positive	Targeted smMIP-panel	GNPTAB	c.3335+1G>A	p.?	Intron 17	Homozygous
Mucolipidosis II/III	481	DBT-LSD-528	6.5 Y	F	Gujarat	I-cell screening	Positive	Sanger	GNPTAB	g.73266_73474dup	-		Homozygous
Mucolipidosis II/III	482	DBT-LSD-529	2 Y	F	Kerala	I-cell screening	Positive	Sanger	GNPTAB	c.2957G>A	p.Arg986His	Exon 15	Homozygous
Mucolipidosis II/III	483	DBT-LSD-530	2 Y	F	Maharashtra	I-cell screening	Positive	Sanger	GNPTAB	c.3503_3504delTC	p.Leu1168Glnfs*5	Exon 19	Homozygous
Mucolipidosis II/III	484	DBT-LSD-531	7.9 Y	M	Tami Nadu	I-cell screening	Positive	Sanger	GNPTAB	c.471C>A	p.Cys157*	Exon 5	Homozygous
Mucolipidosis II/III	485	DBT-LSD-532	1.3 Y	M	Karnataka	I-cell screening	Positive	Sanger	GNPTAB	c.3335+1G>A g.73368G>A	-	Intron 17	Homozygous
Mucolipidosis II/III	486	DBT-LSD-533	3 Y	F	Gujarat	I-cell screening	Positive	Sanger	GNPTAB	c.1144A>C	p.Thr382Pro	Exon 10	Homozygous
Mucolipidosis II/III	487	DBT-LSD-534	9 mo	F	Kerala	I-cell screening	Positive	Sanger	GNPTAB	c.3336-1G>A g.73628G>A	-	Intron 17	Homozygous
Mucolipidosis II/III	488	DBT-LSD-535	1 Y	M	Kerala	I-cell screening	Positive	Sanger	GNPTAB	c.2675_2676dupT	p.Leu892Phefs*28	Exon 13	Homozygous
Mucolipidosis II/III	489	DBT-LSD-536	7 mo	M	Gujarat	I-cell screening	Positive	Sanger	GNPTAB	c.2693_2694dupA c.3503_3504delTC	p.Tyr899Valfs*21 p.Leu1168Glnfs*5	Exon 13 Exon 19	Compound Heterozygous
Mucolipidosis II/III	490	DBT-LSD-537	7 Y	M	Kerala	I-cell screening	Positive	Sanger	GNPTAB	c.324G>A	p.Trp108Ter	Exon 4	Homozygous
Mucolipidosis II/III	491	DBT-LSD-538	10 mo	F	Tami Nadu	I-cell screening	Positive	Sanger	GNPTAB	c.3503_3504delTC	p.Leu1168Glnfs*5	Exon 19	Homozygous
Mucolipidosis II/III	492	DBT-LSD-539	1.5 Y	F	New Delhi	I-cell screening	Positive	Sanger	GNPTAB	g.65610_65610delA c.2904A>C	- p.Glu968Asp	Exon 14	Compound Heterozygous
Mucolipidosis II/III	493	DBT-LSD-540	1.5 Y	M	Uttar Pradesh	I-cell screening	Positive	Sanger	GNPTAB	c.3503_3504delTC	p.Leu1168Glnfs*5	Exon 19	Homozygous
Mucolipidosis II/III	494	DBT-LSD-541	6 Y	M	Gujarat	I-cell screening	Positive	Sanger	GNPTAB	c.318-29_351del	-	Exon 3	Homozygous
Mucolipidosis II/III	495	DBT-LSD-542	1 Y	F	Maharashtra	I-cell screening	Positive	Sanger	GNPTAB	c.3602G>A	Trp1201*	Exon 19	Homozygous
Mucolipidosis II/III	496	DBT-LSD-543	2 Y	F	Gujarat	I-cell screening	Positive	Sanger	GNPTAB	c.3503_3504delTC	p.Leu1168Glnfs*5	Exon 19	Homozygous
Mucolipidosis II/III	497	DBT-LSD-544	1.9 Y	M	Uttar Pradesh	I-cell screening	Positive	Sanger	GNPTAB	c.3503_3504delTC	p.Leu1168Glnfs*5	Exon 19	Homozygous
Mucolipidosis II/III	498	DBT-LSD-545	6 mo	M	Gujarat	I-cell screening	Positive	Sanger	GNPTAB	c.3503_3504delTC	p.Leu1168Glnfs*5	Exon 19	Homozygous
Mucolipidosis II/III	499	DBT-LSD-546	8 mo	M	Gujarat	I-cell screening	Positive	Sanger	GNPTAB	c.2128_2134delAGTCTCA c.3335+1G>A g.73368G>A	p.Ser710Ilefs*14 -	Exon 13 Intron 17	Compound Heterozygous
Mucolipidosis II/III	500	DBT-LSD-547	9 mo	F	Maharashtra	I-cell screening	Positive	Sanger	GNPTAB	c.3503_3504delTC	p.Leu1168Glnfs*5	Exon 19	Homozygous
Mucolipidosis II/III	501	DBT-LSD-548	4.5 Y	M	Gujarat	I-cell screening	Positive	Sanger	GNPTAB	c.3307_3318delAAAGCATATAAG insCAGTAACT	p.Lys1103Leufs*19	Exon 17	Homozygous
Mucolipidosis II/III	502	DBT-LSD-549	3 Y	M	Maharashtra	I-cell screening	Positive	Sanger	GNPTAB	c.3503_3504del	p.Leu1168Glnfs*5	Exon 19	Homozygous
Mucolipidosis II/III	503	DBT-LSD-550	10 mo	M	Maharashtra	I-cell screening	Positive	Targeted smMIP-panel	GNPTAB	c.3503_3504del	p.Leu1168Glnfs*5	Exon 19	Homozygous
Mucolipidosis II/III	504	DBT-LSD-551	1.7 Y	F	Tami Nadu	I-cell screening	Positive	Targeted smMIP-panel	GNPTAB	c.3503_3504del	p.Leu1168Glnfs*5	Exon 19	Homozygous
Mucolipidosis II/III	505	DBT-LSD-552	1.3 Y	M	Karnataka	I-cell screening	Positive	Targeted smMIP-panel	GNPTAB	c.366-2A>G:p.?	-	Intron 4	Homozygous
Mucolipidosis II/III	506	DBT-LSD-553	3.5 Y	M	Gujarat	I-cell screening	Positive	Targeted smMIP-panel	GNPTAB	c.3250C>T	p.Pro1084Ser	Exon 17	Homozygous
Mucolipidosis II/III	507	DBT-LSD-554	9 mo	M	Gujarat	I-cell screening	Positive	Targeted smMIP-panel	GNPTAB	c.1144A>C	p.Thr382Pro	Exon 10	Homozygous
Mucolipidosis II/III	508	DBT-LSD-555	1.5 Y	M	Uttar Pradesh	I-cell screening	Positive	Targeted smMIP-panel	GNPTAB	c.3335+1G>A	p.?	Intron 17	Homozygous
Mucolipidosis II/III	509	DBT-LSD-556	4 mo	F	Gujarat	I-cell screening	Positive	Targeted smMIP-panel	GNPTAB	c.2550_2554del	p.Lys850Asnfs*10	Exon 14	Homozygous
Mucolipidosis II/III	510	DBT-LSD-557	2 Y	F	New Delhi	I-cell screening	Positive	Targeted smMIP-panel	GNPTAB	c.2550_2554del	p.Lys850Asnfs*10	Exon 14	Homozygous
Mucolipidosis II/III	511	DBT-LSD-558	2 Y	F	Rajasthan	I-cell screening	Positive	Targeted smMIP-panel	GNPTAB	c.3503_3504del	p.Leu1168Glnfs*5	Exon 19	Heterozygous
Mucolipidosis II/III	512	DBT-LSD-559	1.4 Y	M	Chandigarh	I-cell screening	Positive	Targeted smMIP-panel	GNPTAB	c.2685dup c.376_379del	p.Lys896Glufs*24 p.Leu126Serfs*4	Exon 14 Exon 5	Compound Heterozygous
Mucolipidosis II/III	513	DBT-LSD-068	3 Y	M	Tamil Nadu	I-cell screening	Positive	Targeted smMIP-panel	GNPTAB	c.3503_3504del	p.Leu1168Glnfs*5	Exon 19	Homozygous
Mucolipidosis II/III	514	DBT-LSD-141	5.5 Y	M	Chandigarh	I-cell screening	Positive	Targeted smMIP-panel	GNPTAB	c.3503_3504del c.1196C>T	p.Leu1168GlnfsTer5 p.Ser399Phe	Exon 19 Exon 10	Compound heterozygous
Mucolipidosis II/III	515	DBT-LSD-194	17.6 Y	M	Tamil Nadu	I-cell screening	Positive	Targeted smMIP-panel	GNPTAB	c.3335+1G>A c.1196C>T	p.Ser399Phe	Intron 17 Exon 10	Compound heterozygous
Mucolipidosis II/III	516	DBT-LSD-225	1 Y	M	Maharashtra	I-cell screening	Positive	Targeted smMIP-panel	GNPTAB	No variant identified	-	-	-
Mucolipidosis II/III	517	DBT-LSD-229	10 Y	F	New Delhi	I-cell screening	Positive	Targeted smMIP-panel	GNPTAB	c.3503_3504del c.572-2A>G	p.Leu1168GlnfsTer5	Exon 19 Intron 5	Compound heterozygous
Mucolipidosis II/III	518	DBT-LSD-592	2 Y	F	Tamil Nadu	I-cell screening	Positive	Targeted smMIP-panel	GNPTAB	c.3503_3504del exon 14-20 duplication	p.Leu1168GlnfsTer5	Exon 19 Exon 14-20	Compound heterozygous
Mucolipidosis II/III	519	DBT-LSD-245	17 Y	M	New Delhi	I-cell screening	Positive	Targeted smMIP-panel	GNPTAB	No variant identified	-	-	-
Mucolipidosis II/III	520	DBT-LSD-593	8 mo	F	Gujarat	I-cell screening	Positive	Targeted smMIP-panel	GNPTAB	c.3503_3504del	p.Leu1168Glnfs*5	Exon 19	Homozygous
Mucolipidosis II/III	521	DBT-LSD-594	2 Y	F	Tamil Nadu	I-cell screening	Positive	Targeted smMIP-panel	GNPTAB	c.3335+1G>A c.1181G>C	p.Arg394Pro	Intron 17 Exon 10	Compound heterozygous
Neuronal ceroid lipofuscinosis- 6	522	DBT-LSD-560	5 Y	F	Gujarat	NA	NA	Targeted smMIP-panel	CLN6	c.679G>A	p.Glu227Lys	Exon 7	Homozygous
Neuronal ceroid lipofuscinosis- 6	523	DBT-LSD-026	6 Y	M	Karnataka	NA	NA	Targeted smMIP-panel	CLN6	c.367G>A	p.Gly123Ser	Exon 4	Homozygous
Neuronal ceroid lipofuscinosis- 6	524	DBT-LSD-204	3.6 Y	F	Karnataka	NA	NA	Targeted smMIP-panel	CLN6	c.679G>A	p.Glu227Lys	Exon 7	Homozygous
Neuronal ceroid lipofuscinosis- 7	525	DBT-LSD-597	37 Y	M	Gujarat	NA	NA	Whole exome sequencing	MFSD8	c.925T>C	p.Ile312Thr	Exon 10	Homozygous
Neuronal ceroid lipofuscinosis- 7	526	DBT-LSD-598	6 Y	F	Gujarat	NA	NA	Whole exome sequencing	MFSD8	c.1437G>A	p.Trp479Ter	Exon 12	Homozygous
Sialidosis type I/II	527	DBT-LSD-001	13 Y	M	New Delhi	NA	NA	Whole exome sequencing	NEU1	c.679G>A	p.Gly227Arg	Exon 4	Homozygous
Sialidosis type I/II	528	DBT-LSD-595	24 Y	M	Gujarat	Total neuraminic acid level	1.2	Sanger	NEU1	c.1021+4A>T	p.?	Intron 5	Homozygous
Sialic acid storage disorder	529	DBT-LSD-596	10 Y	M	Gujarat	NA	NA	Sanger	SLC17A5	c.116G>A	p. Arg39His	Exon 2	Homozygous
Wolman disease	530	DBT-LSD-114	1.5 Y	M	Maharashtra	nd	NA	Whole exome sequencing	LIPA	c.1033G>A	p.Asp345Asn	Exon 10	Homozygous
MPS: mucopolysaccharidosis
ND: not done
NA: not applicable
